# Supplementary material for: Crystal structure of catena-poly[[silver(I)-μ-N-(pyridin-2-ylmeth­yl)pyridine-3-amine-κ2 N:N′] tri­fluoro­methane­sulfonate]
Source: Acta Crystallogr Sect E Struct Rep Online. 2014 Oct 24;70(Pt 11):389–91. doi: 10.1107/S1600536814022922 (PMC4257320; doi:10.1107/S1600536814022922)
Supplement: Supplementary file 1 [file e-70-00389-sup1.cif]

##############################################################################
#                                                                            #
# This CIF contains the data in a paper accepted for publication in          #
# Acta Crystallographica Section E. It conforms to the requirements of       #
# Notes for Authors for Acta Crystallographica Section E, and has been       #
# peer reviewed under the auspices of the IUCr Commission on Journals.       #
#                                                                            #
# Full details of the Crystallographic Information File format               #
# are given in the paper "The Crystallographic Information File (CIF):       #
# a New Standard Archive File for Crystallography" by S. R. Hall, F. H.      #
# Allen and I. D. Brown [Acta Cryst. (1991), A47, 655-685].                  #
#                                                                            #
# The current version of the core CIF dictionary is obtainable from          #
# ftp://ftp.iucr.org/pub/cif_core.dic.                                       #
#                                                                            #
# Software is freely available for graphical display of the structure(s)     #
# in this CIF. For information consult the CIF software page                 #
# http://www.iucr.org/resources/cif/software.                                #
#                                                                            #
# This file may be used for bona fide research purposes within the           #
# scientific community so long as proper attribution is given to the journal # 
# article from which it was obtained.                                        #
#                                                                            #
##############################################################################
data_I
_database_code_depnum_ccdc_archive 'CCDC 1029928'
_audit_creation_method     SHELXTL
_chemical_name_systematic
;
<i>catena</i>-Poly[[silver(I)-<i>\m</i>-<i>N</i>-(pyridin-2-ylmethyl)\
pyridine-3-amine-\k^2^<i>N</i>:<i>N</i>'] trifluoromethanesulfonate]
;
_chemical_name_common     ?
_chemical_formula_moiety     'C11 H11 Ag N3, C F3 O3 S'
_chemical_formula_sum     'C12 H11 Ag F3 N3 O3 S'
_chemical_formula_iupac     '[Ag (C11 H11 N3)] , C F3 S O3'
_chemical_formula_weight     442.17
_chemical_melting_point     ?
_symmetry_cell_setting     monoclinic
_symmetry_space_group_name_H-M     'P 21/c'
_symmetry_space_group_name_Hall     '-P 2ybc'
loop_
    _symmetry_equiv_pos_as_xyz
    'x, y, z'
    '-x, y+1/2, -z+1/2'
    '-x, -y, -z'
    'x, -y-1/2, z-1/2'
_cell_length_a     13.7529(6)
_cell_length_b     10.8437(5)
_cell_length_c     19.5795(9)
_cell_angle_alpha     90.00
_cell_angle_beta     99.8260(10)
_cell_angle_gamma     90.00
_cell_volume     2877.1(2)
_cell_formula_units_Z     8
_cell_measurement_reflns_used     5639
_cell_measurement_theta_min     2.37
_cell_measurement_theta_max     28.15
_cell_measurement_temperature     173(2)
_exptl_crystal_description     plate
_exptl_crystal_colour     colorless
_exptl_crystal_size_max     0.31
_exptl_crystal_size_mid     0.22
_exptl_crystal_size_min     0.10
_exptl_crystal_density_diffrn     2.042
_exptl_crystal_density_meas     ?
_exptl_crystal_density_method     'not measured'
_exptl_crystal_F_000     1744
_exptl_absorpt_coefficient_mu     1.598
_exptl_absorpt_correction_type     multi-scan
_exptl_absorpt_process_details
;
(<i>SADABS</i>; Bruker, 2000)
;
_exptl_absorpt_correction_T_min     0.6371
_exptl_absorpt_correction_T_max     0.8565
_exptl_special_details     ?
_diffrn_ambient_temperature     173(2)
_diffrn_radiation_type     MoK\a
_diffrn_radiation_wavelength     0.71073
_diffrn_radiation_source     'fine-focus sealed tube'
_diffrn_radiation_monochromator     graphite
_diffrn_measurement_device_type     'Bruker SMART CCD area detector'
_diffrn_measurement_method     '\f and \w scans'
_diffrn_detector_area_resol_mean     ?
_diffrn_reflns_number     15852
_diffrn_reflns_av_R_equivalents     0.0381
_diffrn_reflns_av_sigmaI/netI     0.0476
_diffrn_reflns_theta_min     1.50
_diffrn_reflns_theta_max     26.00
_diffrn_reflns_theta_full     26.00
_diffrn_measured_fraction_theta_max     0.995
_diffrn_measured_fraction_theta_full     0.995
_diffrn_reflns_limit_h_min     -16
_diffrn_reflns_limit_h_max     16
_diffrn_reflns_limit_k_min     -13
_diffrn_reflns_limit_k_max     9
_diffrn_reflns_limit_l_min     -23
_diffrn_reflns_limit_l_max     24
_refine_special_details
;
Refinement of <i>F</i>^2^ against ALL reflections. The weighted <i>R</i>-factor
<i>wR</i> and goodness of fit <i>S</i> are based on <i>F</i>^2^, conventional
<i>R</i>-factors <i>R</i> are based on <i>F</i>, with <i>F</i> set to zero for
negative <i>F</i>^2^. The threshold expression of <i>F</i>^2^ >
\s(<i>F</i>^2^) is used only for calculating <i>R</i>-factors(gt) <i>etc</i>.
and is not relevant to the choice of reflections for refinement.
<i>R</i>-factors based on <i>F</i>^2^ are statistically about twice as large
as those based on <i>F</i>, and <i>R</i>- factors based on ALL data will be
even larger.
;
_reflns_number_total     5629
_reflns_number_gt     4286
_reflns_threshold_expression     I>2\s(I)
_refine_ls_structure_factor_coef     Fsqd
_refine_ls_matrix_type     full
_refine_ls_R_factor_all     0.0620
_refine_ls_R_factor_gt     0.0390
_refine_ls_wR_factor_gt     0.0823
_refine_ls_wR_factor_ref     0.0931
_refine_ls_goodness_of_fit_ref     1.060
_refine_ls_restrained_S_all     1.060
_refine_ls_number_reflns     5629
_refine_ls_number_parameters     415
_refine_ls_number_restraints     0
_refine_ls_hydrogen_treatment     constr
_refine_ls_weighting_scheme     calc
_refine_ls_weighting_details
         'calc w=1/[\s^2^(Fo^2^)+(0.0369P)^2^+6.3774P] where P=(Fo^2^+2Fc^2^)/3'
_atom_sites_solution_hydrogens     geom
_atom_sites_solution_primary     direct
_atom_sites_solution_secondary     difmap
_refine_ls_shift/su_max     0.001
_refine_ls_shift/su_mean     0.000
_refine_diff_density_max     1.037
_refine_diff_density_min     -0.672
_refine_ls_extinction_method     none
_refine_ls_extinction_coef     ?
loop_
    _atom_type_symbol
    _atom_type_description
    _atom_type_scat_dispersion_real
    _atom_type_scat_dispersion_imag
    _atom_type_scat_source
    'C' 'C' 0.0033 0.0016
                         'International Tables Vol C Tables 4.2.6.8 and 6.1.1.4'
    'H' 'H' 0.0000 0.0000
                         'International Tables Vol C Tables 4.2.6.8 and 6.1.1.4'
    'N' 'N' 0.0061 0.0033
                         'International Tables Vol C Tables 4.2.6.8 and 6.1.1.4'
    'O' 'O' 0.0106 0.0060
                         'International Tables Vol C Tables 4.2.6.8 and 6.1.1.4'
    'F' 'F' 0.0171 0.0103
                         'International Tables Vol C Tables 4.2.6.8 and 6.1.1.4'
    'S' 'S' 0.1246 0.1234
                         'International Tables Vol C Tables 4.2.6.8 and 6.1.1.4'
    'Ag' 'Ag' -0.8971 1.1015
                         'International Tables Vol C Tables 4.2.6.8 and 6.1.1.4'
_computing_data_collection
;
<i>SMART</i>   (Bruker, 2000)
;
_computing_cell_refinement
;
<i>SAINT-Plus</i>  (Bruker, 2000)
;
_computing_data_reduction
;
<i>SAINT-Plus</i> (Bruker, 2000)
;
_computing_structure_solution
;
<i>SHELXS97</i> (Sheldrick, 2008)
;
_computing_structure_refinement
;
<i>SHELXL97</i> (Sheldrick, 2008)
;
_computing_molecular_graphics
;
<i>DIAMOND</i> (Brandenburg, 2005)
;
_computing_publication_material
;
<i>SHELXTL</i> (Sheldrick, 2008)
;
loop_
    _atom_site_type_symbol
    _atom_site_label
    _atom_site_fract_x
    _atom_site_fract_y
    _atom_site_fract_z
    _atom_site_U_iso_or_equiv
    _atom_site_adp_type
    _atom_site_calc_flag
    _atom_site_refinement_flags
    _atom_site_occupancy
    _atom_site_symmetry_multiplicity
    _atom_site_disorder_assembly
    _atom_site_disorder_group
    Ag Ag1 0.30869(3) 0.63691(3) 0.192614(19) 0.02491(11) Uani d . 1 1 . .
    Ag Ag2 0.17632(3) 0.43820(3) 0.24204(2) 0.02787(11) Uani d . 1 1 . .
    N N1 0.3183(3) 0.4818(4) 0.1251(2) 0.0220(9) Uani d . 1 1 . .
    N N2 0.7006(3) 0.2705(3) 0.2265(2) 0.0223(9) Uani d . 1 1 . .
    N N3 0.4684(3) 0.2087(4) 0.1066(2) 0.0284(10) Uani d . 1 1 . .
    H H3 0.4727 0.1538 0.0742 0.034 Uiso calc R 1 1 . .
    C C1 0.3913(3) 0.3969(4) 0.1368(2) 0.0231(11) Uani d . 1 1 . .
    H H1 0.4428 0.4078 0.1753 0.028 Uiso calc R 1 1 . .
    C C2 0.3940(3) 0.2938(4) 0.0943(2) 0.0228(10) Uani d . 1 1 . .
    C C3 0.3168(3) 0.2794(5) 0.0383(2) 0.0252(11) Uani d . 1 1 . .
    H H3A 0.3152 0.2103 0.0083 0.030 Uiso calc R 1 1 . .
    C C4 0.2434(4) 0.3662(5) 0.0272(3) 0.0275(11) Uani d . 1 1 . .
    H H4 0.1904 0.3569 -0.0104 0.033 Uiso calc R 1 1 . .
    C C5 0.2462(4) 0.4662(5) 0.0701(2) 0.0237(11) Uani d . 1 1 . .
    H H5 0.1956 0.5265 0.0607 0.028 Uiso calc R 1 1 . .
    C C6 0.5398(4) 0.2033(5) 0.1695(3) 0.0288(12) Uani d . 1 1 . .
    H H6A 0.5618 0.1167 0.1774 0.035 Uiso calc R 1 1 . .
    H H6B 0.5071 0.2279 0.2087 0.035 Uiso calc R 1 1 . .
    C C7 0.6299(4) 0.2836(4) 0.1702(3) 0.0234(11) Uani d . 1 1 . .
    C C8 0.6403(4) 0.3658(5) 0.1181(3) 0.0327(12) Uani d . 1 1 . .
    H H8 0.5897 0.3735 0.0787 0.039 Uiso calc R 1 1 . .
    C C9 0.7247(4) 0.4367(5) 0.1237(3) 0.0346(13) Uani d . 1 1 . .
    H H9 0.7330 0.4928 0.0879 0.042 Uiso calc R 1 1 . .
    C C10 0.7964(4) 0.4258(5) 0.1812(3) 0.0324(12) Uani d . 1 1 . .
    H H10 0.8543 0.4751 0.1868 0.039 Uiso calc R 1 1 . .
    C C11 0.7815(4) 0.3405(5) 0.2307(3) 0.0314(12) Uani d . 1 1 . .
    H H11 0.8318 0.3310 0.2701 0.038 Uiso calc R 1 1 . .
    N N4 -0.1913(3) 0.0415(3) 0.1616(2) 0.0218(9) Uani d . 1 1 . .
    N N5 0.1834(3) 0.2634(4) 0.1887(2) 0.0224(9) Uani d . 1 1 . .
    N N6 -0.0542(3) 0.2536(4) 0.0675(2) 0.0295(10) Uani d . 1 1 . .
    H H6 -0.0559 0.2757 0.0241 0.035 Uiso calc R 1 1 . .
    C C12 -0.1212(3) 0.1180(4) 0.1464(2) 0.0211(10) Uani d . 1 1 . .
    H H12 -0.0651 0.1334 0.1810 0.025 Uiso calc R 1 1 . .
    C C13 -0.1267(3) 0.1755(4) 0.0824(2) 0.0221(10) Uani d . 1 1 . .
    C C14 -0.2106(4) 0.1521(4) 0.0325(2) 0.0273(11) Uani d . 1 1 . .
    H H14 -0.2181 0.1902 -0.0118 0.033 Uiso calc R 1 1 . .
    C C15 -0.2815(4) 0.0739(5) 0.0483(3) 0.0306(12) Uani d . 1 1 . .
    H H15 -0.3385 0.0570 0.0148 0.037 Uiso calc R 1 1 . .
    C C16 -0.2702(4) 0.0194(4) 0.1130(3) 0.0261(11) Uani d . 1 1 . .
    H H16 -0.3197 -0.0352 0.1233 0.031 Uiso calc R 1 1 . .
    C C17 0.0244(3) 0.3012(5) 0.1190(3) 0.0271(11) Uani d . 1 1 . .
    H H17A -0.0031 0.3203 0.1614 0.033 Uiso calc R 1 1 . .
    H H17B 0.0475 0.3798 0.1016 0.033 Uiso calc R 1 1 . .
    C C18 0.1121(4) 0.2185(4) 0.1389(2) 0.0227(10) Uani d . 1 1 . .
    C C19 0.1216(4) 0.1044(5) 0.1089(3) 0.0313(12) Uani d . 1 1 . .
    H H19 0.0706 0.0738 0.0742 0.038 Uiso calc R 1 1 . .
    C C20 0.2063(4) 0.0352(5) 0.1301(3) 0.0351(13) Uani d . 1 1 . .
    H H20 0.2139 -0.0430 0.1098 0.042 Uiso calc R 1 1 . .
    C C21 0.2788(4) 0.0807(5) 0.1806(3) 0.0340(13) Uani d . 1 1 . .
    H H21 0.3372 0.0348 0.1961 0.041 Uiso calc R 1 1 . .
    C C22 0.2647(4) 0.1953(5) 0.2082(3) 0.0281(11) Uani d . 1 1 . .
    H H22 0.3152 0.2273 0.2428 0.034 Uiso calc R 1 1 . .
    S S1 0.03658(9) 0.65963(11) 0.12069(6) 0.0230(3) Uani d . 1 1 . .
    O O1 0.1266(3) 0.7218(3) 0.1137(2) 0.0390(9) Uani d . 1 1 . .
    O O2 0.0406(3) 0.5931(3) 0.18476(18) 0.0343(9) Uani d . 1 1 . .
    O O3 -0.0106(3) 0.5974(3) 0.05959(18) 0.0369(9) Uani d . 1 1 . .
    C C23 -0.0469(4) 0.7861(5) 0.1303(3) 0.0289(12) Uani d . 1 1 . .
    F F1 -0.0609(3) 0.8570(3) 0.07437(17) 0.0480(9) Uani d . 1 1 . .
    F F2 -0.1350(2) 0.7440(3) 0.13945(17) 0.0439(8) Uani d . 1 1 . .
    F F3 -0.0113(2) 0.8558(3) 0.18486(16) 0.0381(8) Uani d . 1 1 . .
    S S2 0.47697(9) 0.84803(12) 0.12529(6) 0.0269(3) Uani d . 1 1 . .
    O O4 0.3758(3) 0.8093(3) 0.1188(2) 0.0380(9) Uani d . 1 1 . .
    O O5 0.5228(3) 0.8873(3) 0.19320(19) 0.0403(10) Uani d . 1 1 . .
    O O6 0.4983(3) 0.9245(4) 0.07004(19) 0.0410(10) Uani d . 1 1 . .
    C C24 0.5413(4) 0.7040(5) 0.1142(3) 0.0311(12) Uani d . 1 1 . .
    F F4 0.5337(2) 0.6255(3) 0.16634(16) 0.0347(7) Uani d . 1 1 . .
    F F5 0.6375(2) 0.7235(3) 0.11623(17) 0.0428(8) Uani d . 1 1 . .
    F F6 0.5059(3) 0.6481(3) 0.05552(17) 0.0539(10) Uani d . 1 1 . .
loop_
    _atom_site_aniso_label
    _atom_site_aniso_U_11
    _atom_site_aniso_U_22
    _atom_site_aniso_U_33
    _atom_site_aniso_U_12
    _atom_site_aniso_U_13
    _atom_site_aniso_U_23
    Ag1 0.0246(2) 0.0220(2) 0.0286(2) -0.00393(16) 0.00586(15) -0.00514(16)
    Ag2 0.0321(2) 0.0252(2) 0.0282(2) -0.00139(17) 0.01060(17) -0.00680(17)
    N1 0.020(2) 0.021(2) 0.025(2) -0.0021(17) 0.0048(17) 0.0009(17)
    N2 0.022(2) 0.016(2) 0.029(2) 0.0018(16) 0.0050(17) -0.0032(17)
    N3 0.033(2) 0.020(2) 0.031(2) 0.0039(18) 0.0014(19) -0.0082(18)
    C1 0.022(3) 0.027(3) 0.021(2) -0.005(2) 0.002(2) -0.001(2)
    C2 0.027(3) 0.019(2) 0.023(3) -0.002(2) 0.006(2) 0.001(2)
    C3 0.029(3) 0.025(3) 0.022(3) -0.005(2) 0.005(2) -0.004(2)
    C4 0.025(3) 0.032(3) 0.024(3) -0.004(2) -0.001(2) 0.002(2)
    C5 0.022(3) 0.027(3) 0.022(3) 0.000(2) 0.004(2) 0.003(2)
    C6 0.024(3) 0.024(3) 0.038(3) 0.004(2) 0.007(2) 0.002(2)
    C7 0.027(3) 0.015(2) 0.029(3) 0.003(2) 0.006(2) -0.004(2)
    C8 0.040(3) 0.030(3) 0.029(3) 0.003(2) 0.005(2) 0.001(2)
    C9 0.046(3) 0.023(3) 0.038(3) 0.004(2) 0.018(3) 0.009(2)
    C10 0.032(3) 0.021(3) 0.049(3) -0.002(2) 0.018(3) -0.001(2)
    C11 0.024(3) 0.029(3) 0.040(3) 0.001(2) 0.002(2) -0.004(2)
    N4 0.025(2) 0.016(2) 0.025(2) 0.0020(16) 0.0047(17) -0.0005(17)
    N5 0.029(2) 0.019(2) 0.021(2) 0.0012(17) 0.0104(17) 0.0035(17)
    N6 0.035(2) 0.033(2) 0.020(2) -0.006(2) 0.0030(18) 0.0102(19)
    C12 0.021(2) 0.020(2) 0.021(2) -0.0001(19) 0.001(2) -0.0012(19)
    C13 0.026(3) 0.016(2) 0.025(3) 0.0041(19) 0.004(2) 0.000(2)
    C14 0.038(3) 0.023(3) 0.017(2) 0.005(2) -0.003(2) 0.000(2)
    C15 0.027(3) 0.028(3) 0.033(3) 0.000(2) -0.007(2) -0.009(2)
    C16 0.022(3) 0.020(3) 0.036(3) 0.001(2) 0.006(2) -0.001(2)
    C17 0.026(3) 0.024(3) 0.031(3) -0.003(2) 0.005(2) 0.003(2)
    C18 0.029(3) 0.018(2) 0.025(3) -0.003(2) 0.013(2) 0.001(2)
    C19 0.039(3) 0.024(3) 0.032(3) -0.006(2) 0.011(2) -0.001(2)
    C20 0.051(4) 0.023(3) 0.035(3) 0.002(3) 0.019(3) -0.004(2)
    C21 0.035(3) 0.031(3) 0.038(3) 0.004(2) 0.011(3) 0.004(3)
    C22 0.030(3) 0.027(3) 0.029(3) 0.000(2) 0.011(2) 0.004(2)
    S1 0.0249(6) 0.0222(6) 0.0208(6) 0.0063(5) 0.0006(5) -0.0015(5)
    O1 0.029(2) 0.037(2) 0.054(2) 0.0034(17) 0.0158(18) -0.0033(19)
    O2 0.046(2) 0.031(2) 0.0251(19) 0.0098(17) 0.0012(17) 0.0060(16)
    O3 0.044(2) 0.033(2) 0.030(2) 0.0092(17) -0.0026(17) -0.0112(17)
    C23 0.029(3) 0.028(3) 0.028(3) 0.004(2) -0.001(2) -0.006(2)
    F1 0.062(2) 0.0397(19) 0.0404(19) 0.0274(17) 0.0022(16) 0.0099(16)
    F2 0.0218(16) 0.052(2) 0.058(2) 0.0028(15) 0.0059(15) -0.0139(17)
    F3 0.0315(16) 0.0381(18) 0.0420(18) 0.0053(14) -0.0013(14) -0.0205(15)
    S2 0.0274(7) 0.0256(7) 0.0266(7) -0.0033(5) 0.0018(5) 0.0070(5)
    O4 0.030(2) 0.031(2) 0.055(3) 0.0000(16) 0.0120(18) 0.0148(19)
    O5 0.061(3) 0.028(2) 0.030(2) -0.0019(19) 0.0017(19) -0.0031(17)
    O6 0.035(2) 0.048(2) 0.036(2) -0.0173(18) -0.0061(17) 0.0191(19)
    C24 0.031(3) 0.038(3) 0.027(3) -0.005(2) 0.011(2) -0.005(2)
    F4 0.0365(17) 0.0227(15) 0.0456(18) 0.0006(13) 0.0087(14) 0.0061(14)
    F5 0.0282(17) 0.049(2) 0.055(2) -0.0043(15) 0.0179(15) -0.0013(17)
    F6 0.061(2) 0.061(2) 0.0378(19) -0.0073(19) 0.0040(17) -0.0228(18)
_geom_special_details
;
All e.s.d.'s (except the e.s.d. in the dihedral angle between two l.s. planes)
are estimated using the full covariance matrix. The cell e.s.d.'s are taken
into account individually in the estimation of e.s.d.'s in distances, angles
and torsion angles; correlations between e.s.d.'s in cell parameters are only
used when they are defined by crystal symmetry. An approximate (isotropic)
treatment of cell e.s.d.'s is used for estimating e.s.d.'s involving l.s.
planes.
;
loop_
    _geom_bond_atom_site_label_1
    _geom_bond_atom_site_label_2
    _geom_bond_site_symmetry_2
    _geom_bond_distance
    _geom_bond_publ_flag
    Ag1 N1 . 2.156(4) ?
    Ag1 N2 2_655 2.167(4) ?
    Ag1 Ag2 . 3.0814(5) ?
    Ag2 N4 2 2.174(4) ?
    Ag2 N5 . 2.175(4) ?
    N1 C5 . 1.344(6) ?
    N1 C1 . 1.353(6) ?
    N2 C11 . 1.338(6) ?
    N2 C7 . 1.347(6) ?
    N2 Ag1 2_645 2.167(4) ?
    N3 C2 . 1.369(6) ?
    N3 C6 . 1.439(6) ?
    N3 H3 . 0.8800 ?
    C1 C2 . 1.398(7) ?
    C1 H1 . 0.9500 ?
    C2 C3 . 1.398(6) ?
    C3 C4 . 1.369(7) ?
    C3 H3A . 0.9500 ?
    C4 C5 . 1.368(7) ?
    C4 H4 . 0.9500 ?
    C5 H5 . 0.9500 ?
    C6 C7 . 1.512(7) ?
    C6 H6A . 0.9900 ?
    C6 H6B . 0.9900 ?
    C7 C8 . 1.380(7) ?
    C8 C9 . 1.382(8) ?
    C8 H8 . 0.9500 ?
    C9 C10 . 1.369(8) ?
    C9 H9 . 0.9500 ?
    C10 C11 . 1.379(7) ?
    C10 H10 . 0.9500 ?
    C11 H11 . 0.9500 ?
    N4 C16 . 1.336(6) ?
    N4 C12 . 1.343(6) ?
    N4 Ag2 2_545 2.174(4) ?
    N5 C22 . 1.341(6) ?
    N5 C18 . 1.349(6) ?
    N6 C13 . 1.377(6) ?
    N6 C17 . 1.443(6) ?
    N6 H6 . 0.8800 ?
    C12 C13 . 1.390(7) ?
    C12 H12 . 0.9500 ?
    C13 C14 . 1.402(7) ?
    C14 C15 . 1.367(7) ?
    C14 H14 . 0.9500 ?
    C15 C16 . 1.383(7) ?
    C15 H15 . 0.9500 ?
    C16 H16 . 0.9500 ?
    C17 C18 . 1.500(7) ?
    C17 H17A . 0.9900 ?
    C17 H17B . 0.9900 ?
    C18 C19 . 1.385(7) ?
    C19 C20 . 1.389(8) ?
    C19 H19 . 0.9500 ?
    C20 C21 . 1.370(8) ?
    C20 H20 . 0.9500 ?
    C21 C22 . 1.381(7) ?
    C21 H21 . 0.9500 ?
    C22 H22 . 0.9500 ?
    S1 O3 . 1.429(4) ?
    S1 O1 . 1.436(4) ?
    S1 O2 . 1.440(4) ?
    S1 C23 . 1.819(5) ?
    C23 F1 . 1.324(6) ?
    C23 F3 . 1.332(5) ?
    C23 F2 . 1.336(6) ?
    S2 O6 . 1.433(4) ?
    S2 O5 . 1.435(4) ?
    S2 O4 . 1.438(4) ?
    S2 C24 . 1.826(6) ?
    C24 F6 . 1.317(6) ?
    C24 F5 . 1.334(6) ?
    C24 F4 . 1.347(6) ?
loop_
    _geom_angle_atom_site_label_1
    _geom_angle_atom_site_label_2
    _geom_angle_atom_site_label_3
    _geom_angle_site_symmetry_1
    _geom_angle_site_symmetry_3
    _geom_angle
    _geom_angle_publ_flag
    N1 Ag1 N2 . 2_655 170.69(14) ?
    N1 Ag1 Ag2 . . 75.41(10) ?
    N2 Ag1 Ag2 2_655 . 97.25(10) ?
    N4 Ag2 N5 2 . 149.42(14) ?
    N4 Ag2 Ag1 2 . 86.49(10) ?
    N5 Ag2 Ag1 . . 112.41(10) ?
    C5 N1 C1 . . 118.3(4) ?
    C5 N1 Ag1 . . 118.4(3) ?
    C1 N1 Ag1 . . 123.3(3) ?
    C11 N2 C7 . . 117.9(4) ?
    C11 N2 Ag1 . 2_645 119.1(3) ?
    C7 N2 Ag1 . 2_645 122.9(3) ?
    C2 N3 C6 . . 124.0(4) ?
    C2 N3 H3 . . 118.0 ?
    C6 N3 H3 . . 118.0 ?
    N1 C1 C2 . . 122.6(4) ?
    N1 C1 H1 . . 118.7 ?
    C2 C1 H1 . . 118.7 ?
    N3 C2 C1 . . 121.9(4) ?
    N3 C2 C3 . . 120.5(4) ?
    C1 C2 C3 . . 117.5(4) ?
    C4 C3 C2 . . 119.2(5) ?
    C4 C3 H3A . . 120.4 ?
    C2 C3 H3A . . 120.4 ?
    C5 C4 C3 . . 120.3(5) ?
    C5 C4 H4 . . 119.8 ?
    C3 C4 H4 . . 119.8 ?
    N1 C5 C4 . . 122.1(5) ?
    N1 C5 H5 . . 119.0 ?
    C4 C5 H5 . . 119.0 ?
    N3 C6 C7 . . 115.1(4) ?
    N3 C6 H6A . . 108.5 ?
    C7 C6 H6A . . 108.5 ?
    N3 C6 H6B . . 108.5 ?
    C7 C6 H6B . . 108.5 ?
    H6A C6 H6B . . 107.5 ?
    N2 C7 C8 . . 121.4(5) ?
    N2 C7 C6 . . 115.0(4) ?
    C8 C7 C6 . . 123.6(5) ?
    C7 C8 C9 . . 119.5(5) ?
    C7 C8 H8 . . 120.3 ?
    C9 C8 H8 . . 120.3 ?
    C10 C9 C8 . . 119.7(5) ?
    C10 C9 H9 . . 120.2 ?
    C8 C9 H9 . . 120.2 ?
    C9 C10 C11 . . 117.6(5) ?
    C9 C10 H10 . . 121.2 ?
    C11 C10 H10 . . 121.2 ?
    N2 C11 C10 . . 123.9(5) ?
    N2 C11 H11 . . 118.0 ?
    C10 C11 H11 . . 118.0 ?
    C16 N4 C12 . . 118.7(4) ?
    C16 N4 Ag2 . 2_545 118.0(3) ?
    C12 N4 Ag2 . 2_545 123.0(3) ?
    C22 N5 C18 . . 118.4(4) ?
    C22 N5 Ag2 . . 116.5(3) ?
    C18 N5 Ag2 . . 125.1(3) ?
    C13 N6 C17 . . 123.7(4) ?
    C13 N6 H6 . . 118.2 ?
    C17 N6 H6 . . 118.2 ?
    N4 C12 C13 . . 123.1(4) ?
    N4 C12 H12 . . 118.4 ?
    C13 C12 H12 . . 118.4 ?
    N6 C13 C12 . . 122.5(4) ?
    N6 C13 C14 . . 120.2(4) ?
    C12 C13 C14 . . 117.3(4) ?
    C15 C14 C13 . . 119.3(5) ?
    C15 C14 H14 . . 120.4 ?
    C13 C14 H14 . . 120.4 ?
    C14 C15 C16 . . 120.0(5) ?
    C14 C15 H15 . . 120.0 ?
    C16 C15 H15 . . 120.0 ?
    N4 C16 C15 . . 121.7(5) ?
    N4 C16 H16 . . 119.1 ?
    C15 C16 H16 . . 119.1 ?
    N6 C17 C18 . . 116.2(4) ?
    N6 C17 H17A . . 108.2 ?
    C18 C17 H17A . . 108.2 ?
    N6 C17 H17B . . 108.2 ?
    C18 C17 H17B . . 108.2 ?
    H17A C17 H17B . . 107.4 ?
    N5 C18 C19 . . 121.3(5) ?
    N5 C18 C17 . . 115.1(4) ?
    C19 C18 C17 . . 123.6(5) ?
    C18 C19 C20 . . 119.4(5) ?
    C18 C19 H19 . . 120.3 ?
    C20 C19 H19 . . 120.3 ?
    C21 C20 C19 . . 119.4(5) ?
    C21 C20 H20 . . 120.3 ?
    C19 C20 H20 . . 120.3 ?
    C20 C21 C22 . . 118.3(5) ?
    C20 C21 H21 . . 120.9 ?
    C22 C21 H21 . . 120.9 ?
    N5 C22 C21 . . 123.3(5) ?
    N5 C22 H22 . . 118.3 ?
    C21 C22 H22 . . 118.3 ?
    O3 S1 O1 . . 114.7(2) ?
    O3 S1 O2 . . 115.9(2) ?
    O1 S1 O2 . . 114.3(2) ?
    O3 S1 C23 . . 103.8(2) ?
    O1 S1 C23 . . 103.0(2) ?
    O2 S1 C23 . . 102.7(2) ?
    F1 C23 F3 . . 108.4(4) ?
    F1 C23 F2 . . 107.6(4) ?
    F3 C23 F2 . . 107.6(4) ?
    F1 C23 S1 . . 111.0(4) ?
    F3 C23 S1 . . 111.0(3) ?
    F2 C23 S1 . . 111.0(4) ?
    O6 S2 O5 . . 114.4(2) ?
    O6 S2 O4 . . 115.0(2) ?
    O5 S2 O4 . . 115.7(2) ?
    O6 S2 C24 . . 103.9(2) ?
    O5 S2 C24 . . 102.6(2) ?
    O4 S2 C24 . . 102.7(2) ?
    F6 C24 F5 . . 108.4(4) ?
    F6 C24 F4 . . 107.8(4) ?
    F5 C24 F4 . . 106.4(4) ?
    F6 C24 S2 . . 112.5(4) ?
    F5 C24 S2 . . 111.0(4) ?
    F4 C24 S2 . . 110.4(3) ?
loop_
    _geom_torsion_atom_site_label_1
    _geom_torsion_atom_site_label_2
    _geom_torsion_atom_site_label_3
    _geom_torsion_atom_site_label_4
    _geom_torsion_site_symmetry_1
    _geom_torsion_site_symmetry_2
    _geom_torsion_site_symmetry_3
    _geom_torsion_site_symmetry_4
    _geom_torsion
    _geom_torsion_publ_flag
    N1 Ag1 Ag2 N4 . . . 2 160.70(15) ?
    N2 Ag1 Ag2 N4 2_655 . . 2 -13.47(14) ?
    N1 Ag1 Ag2 N5 . . . . 5.50(15) ?
    N2 Ag1 Ag2 N5 2_655 . . . -168.67(15) ?
    Ag2 Ag1 N1 C5 . . . . 82.5(3) ?
    Ag2 Ag1 N1 C1 . . . . -95.0(4) ?
    C5 N1 C1 C2 . . . . -0.6(7) ?
    Ag1 N1 C1 C2 . . . . 177.0(3) ?
    C6 N3 C2 C1 . . . . 11.5(7) ?
    C6 N3 C2 C3 . . . . -167.8(5) ?
    N1 C1 C2 N3 . . . . -180.0(4) ?
    N1 C1 C2 C3 . . . . -0.6(7) ?
    N3 C2 C3 C4 . . . . -180.0(4) ?
    C1 C2 C3 C4 . . . . 0.6(7) ?
    C2 C3 C4 C5 . . . . 0.5(7) ?
    C1 N1 C5 C4 . . . . 1.8(7) ?
    Ag1 N1 C5 C4 . . . . -175.9(4) ?
    C3 C4 C5 N1 . . . . -1.8(7) ?
    C2 N3 C6 C7 . . . . -87.1(6) ?
    C11 N2 C7 C8 . . . . 0.5(7) ?
    Ag1 N2 C7 C8 2_645 . . . -177.0(4) ?
    C11 N2 C7 C6 . . . . -179.0(4) ?
    Ag1 N2 C7 C6 2_645 . . . 3.6(6) ?
    N3 C6 C7 N2 . . . . -174.5(4) ?
    N3 C6 C7 C8 . . . . 6.1(7) ?
    N2 C7 C8 C9 . . . . -0.3(8) ?
    C6 C7 C8 C9 . . . . 179.1(5) ?
    C7 C8 C9 C10 . . . . -0.8(8) ?
    C8 C9 C10 C11 . . . . 1.7(8) ?
    C7 N2 C11 C10 . . . . 0.5(7) ?
    Ag1 N2 C11 C10 2_645 . . . 178.1(4) ?
    C9 C10 C11 N2 . . . . -1.6(8) ?
    N4 Ag2 N5 C22 2 . . . -48.9(5) ?
    Ag1 Ag2 N5 C22 . . . . 75.7(3) ?
    N4 Ag2 N5 C18 2 . . . 129.9(4) ?
    Ag1 Ag2 N5 C18 . . . . -105.5(3) ?
    C16 N4 C12 C13 . . . . 0.1(7) ?
    Ag2 N4 C12 C13 2_545 . . . 174.1(3) ?
    C17 N6 C13 C12 . . . . -11.8(7) ?
    C17 N6 C13 C14 . . . . 167.7(4) ?
    N4 C12 C13 N6 . . . . -179.9(4) ?
    N4 C12 C13 C14 . . . . 0.6(7) ?
    N6 C13 C14 C15 . . . . 179.7(5) ?
    C12 C13 C14 C15 . . . . -0.8(7) ?
    C13 C14 C15 C16 . . . . 0.3(7) ?
    C12 N4 C16 C15 . . . . -0.6(7) ?
    Ag2 N4 C16 C15 2_545 . . . -174.9(4) ?
    C14 C15 C16 N4 . . . . 0.4(8) ?
    C13 N6 C17 C18 . . . . 83.2(6) ?
    C22 N5 C18 C19 . . . . 0.6(7) ?
    Ag2 N5 C18 C19 . . . . -178.2(3) ?
    C22 N5 C18 C17 . . . . -178.9(4) ?
    Ag2 N5 C18 C17 . . . . 2.3(6) ?
    N6 C17 C18 N5 . . . . -178.1(4) ?
    N6 C17 C18 C19 . . . . 2.3(7) ?
    N5 C18 C19 C20 . . . . -0.4(7) ?
    C17 C18 C19 C20 . . . . 179.1(5) ?
    C18 C19 C20 C21 . . . . 0.3(8) ?
    C19 C20 C21 C22 . . . . -0.4(8) ?
    C18 N5 C22 C21 . . . . -0.7(7) ?
    Ag2 N5 C22 C21 . . . . 178.1(4) ?
    C20 C21 C22 N5 . . . . 0.7(8) ?
    O3 S1 C23 F1 . . . . -57.7(4) ?
    O1 S1 C23 F1 . . . . 62.2(4) ?
    O2 S1 C23 F1 . . . . -178.8(4) ?
    O3 S1 C23 F3 . . . . -178.4(4) ?
    O1 S1 C23 F3 . . . . -58.5(4) ?
    O2 S1 C23 F3 . . . . 60.5(4) ?
    O3 S1 C23 F2 . . . . 61.9(4) ?
    O1 S1 C23 F2 . . . . -178.2(3) ?
    O2 S1 C23 F2 . . . . -59.2(4) ?
    O6 S2 C24 F6 . . . . -64.1(4) ?
    O5 S2 C24 F6 . . . . 176.4(4) ?
    O4 S2 C24 F6 . . . . 56.0(4) ?
    O6 S2 C24 F5 . . . . 57.6(4) ?
    O5 S2 C24 F5 . . . . -61.9(4) ?
    O4 S2 C24 F5 . . . . 177.7(3) ?
    O6 S2 C24 F4 . . . . 175.4(3) ?
    O5 S2 C24 F4 . . . . 56.0(4) ?
    O4 S2 C24 F4 . . . . -64.5(4) ?
loop_
    _geom_hbond_atom_site_label_D
    _geom_hbond_atom_site_label_H
    _geom_hbond_atom_site_label_A
    _geom_hbond_site_symmetry_A
    _geom_hbond_distance_DH
    _geom_hbond_distance_HA
    _geom_hbond_distance_DA
    _geom_hbond_angle_DHA
    _geom_hbond_publ_flag
    N3 H3 O6 1_545 0.88 2.51 3.206(6) 136 y
    N6 H6 O3 3_565 0.88 2.43 3.217(6) 149 y
    C1 H1 O5 2_645 0.95 2.55 3.339(6) 141 y
    C4 H4 O3 3_565 0.95 2.54 3.383(6) 147 y
    C6 H6A O5 1_545 0.99 2.57 3.471(6) 151 y
    C8 H8 N3 . 0.95 2.57 2.891(7) 100 n
    C11 H11 F3 2_645 0.95 2.49 3.311(6) 145 y
    C11 H11 O1 2_645 0.95 2.54 3.350(7) 143 y
    C15 H15 O6 3_565 0.95 2.53 3.450(6) 164 y
    C16 H16 O6 1_445 0.95 2.58 3.316(6) 135 y
    C17 H17B O3 . 0.99 2.58 3.422(6) 143 y
    C19 H19 N6 . 0.95 2.59 2.906(7) 100 n
_iucr_refine_instructions_details
;
.
;
data_New_Global_Publ_Block
_journal_date_recd_electronic     2014-10-13
_journal_date_accepted     2014-10-19
_journal_name_full     'Acta Crystallographica, Section E'
_journal_year     2014
_journal_volume     70
_journal_issue     11
_journal_page_first     389
_journal_page_last     391
_journal_paper_category     GM
_journal_paper_doi     10.1107/S1600536814022922
_journal_coeditor_code     ZS2318
_publ_contact_author_name     'Ki-Min Park'
_publ_contact_author_address
;
Research Institute of Natural Sciences,
Gyeongsang National University, Jinju 660-701, Republic of Korea
;
_publ_contact_author_email     'kmpark@gnu.ac.kr'
_publ_contact_author_fax     '+82-55-753-7614'
_publ_contact_author_phone     '+82-55-772-1483'
_publ_section_title
;\
Crystal structure of
<i>catena</i>-poly[[silver(I)-<i>\m</i>-<i>N</i>-(pyridin-2-ylmethyl)\
pyridine-3-amine-\k^2^<i>N</i>:<i>N</i>'] trifluoromethanesulfonate]
;
_publ_section_title_footnote     .
loop_
    _publ_author_name
    _publ_author_footnote
    _publ_author_address
    'Moon, Suk-Hee' .
;
Department of Food & Nutrition, Kyungnam College of Information and Technology,
Busan 617-701, Republic of Korea
;
    'Cho, Seonghwa' .
;
Department of Chemistry, Gyeongsang National University,
Jinju 660-701, Republic of Korea
;
    'Park, Ki-Min' .
;
Research Institute of Natural Sciences, Gyeongsang National University,
Jinju 660-701, Republic of Korea
;
_publ_section_synopsis
;
The reaction of Ag^I^ with the unsymmetrical ligand
<i>N</i>-(pyridine-2-ylmethyl)pyridine-3-amine afforded right- and left-handed
helical chains. The Ag^I^ atom of the right-handed helical chain adopts a
slightly distorted linear coordination geometry, while that of the left-handed
helical chain displays a bent geometry.
;
