# Supplementary material for: Crystal structure of catena-poly[[silver(I)-μ-N-(pyridin-2-ylmeth­yl)pyridine-3-amine-κ2 N:N′] tri­fluoro­methane­sulfonate]
Source: Acta Crystallogr Sect E Struct Rep Online. 2014 Oct 24;70(Pt 11):389–91. doi: 10.1107/S1600536814022922 (PMC4257320; doi:10.1107/S1600536814022922)
Supplement: Supplementary file 2 [file e-70-00389-Isup2.hkl]

# 
# h,k,l, Fc-squared, Fo-squared, sigma(Fo-squared) and status flag 
# 
data_I
_shelx_title ' 3N2AgOTs in P2(1)/c' 
_shelx_refln_list_code          4 
_shelx_F_calc_maximum      370.66 
_exptl_crystal_F_000      1744.00 
_reflns_d_resolution_high  0.8107 
 
loop_ 
 _symmetry_equiv_pos_as_xyz 
 'x, y, z' 
 '-x, y+1/2, -z+1/2' 
 '-x, -y, -z' 
 'x, -y-1/2, z-1/2' 
 
_cell_length_a    13.7529 
_cell_length_b    10.8437 
_cell_length_c    19.5795 
_cell_angle_alpha  90.000 
_cell_angle_beta   99.826 
_cell_angle_gamma  90.000 
 
_shelx_F_squared_multiplier     1.000 
 
loop_ 
 _refln_index_h 
 _refln_index_k 
 _refln_index_l 
 _refln_F_squared_calc 
 _refln_F_squared_meas 
 _refln_F_squared_sigma 
 _refln_observed_status 
   1   0   0      109.72        4.34      8.68 o 
   3   0   0     1751.67     1914.79     82.50 o 
   4   0   0    26802.44    28656.76    659.97 o 
   5   0   0     9388.69     9624.62    266.31 o 
   6   0   0    98075.88   101549.16   2234.65 o 
   7   0   0      662.10      778.65     89.73 o 
   8   0   0    10638.98     9045.70    286.57 o 
   9   0   0     9768.84     9336.61    303.94 o 
  10   0   0     6079.22     6469.83    207.69 o 
  11   0   0      204.15      192.71     89.73 o 
  12   0   0     5166.82     5089.70    151.01 o 
  13   0   0      533.93      930.62    201.18 o 
  14   0   0    10098.35     9206.35    412.48 o 
  15   0   0     1313.29     1845.32    264.86 o 
  16   0   0     3447.08     4043.79    302.49 o 
   1   1   0     2834.42     3161.57     46.52 o 
   2   1   0    12480.98    13034.90    136.51 o 
   3   1   0     3929.54     4084.27    105.40 o 
   4   1   0    37092.96    37800.80    448.46 o 
   5   1   0       24.06      -16.26     22.98 o 
   6   1   0     2805.49     2841.29     68.85 o 
   7   1   0     1226.42     1197.37     54.00 o 
   8   1   0        0.01      -60.79     35.42 o 
   9   1   0     3175.82     3278.69     90.83 o 
  10   1   0     4972.03     4844.66    115.77 o 
  11   1   0     5450.31     5449.73    127.91 o 
  12   1   0     5297.27     4907.01    151.55 o 
  13   1   0     2199.80     2158.19    116.60 o 
  14   1   0      526.03      639.71    206.97 o 
  15   1   0       39.39      187.06    240.98 o 
  16   1   0      629.72      808.48    296.70 o 
   0   2   0    25004.22    25758.32    436.63 o 
   1   2   0     2582.87     2659.16     49.76 o 
   2   2   0    46289.48    47196.32    549.38 o 
   3   2   0    17574.98    17408.14    240.10 o 
   4   2   0     4995.28     5817.79    172.34 o 
   5   2   0    11403.67    11381.68    150.09 o 
   6   2   0     1396.71     1146.34     48.30 o 
   7   2   0       80.49       80.18     34.65 o 
   8   2   0     6095.17     6338.51    149.59 o 
   9   2   0     2512.95     2356.02     79.60 o 
  10   2   0      816.86      802.63     80.95 o 
  11   2   0     4344.39     4087.42    138.10 o 
  12   2   0     8431.27     8006.68    241.22 o 
  13   2   0      971.84     1225.76    106.65 o 
  14   2   0      226.83      164.17     90.65 o 
  16   2   0        4.36      105.65    212.75 o 
   1   3   0      130.65      154.73     27.29 o 
   2   3   0    16939.45    16426.12    213.56 o 
   3   3   0     1013.16     1221.72     41.81 o 
   4   3   0    30243.75    31424.06    348.35 o 
   5   3   0      423.58      426.05     33.10 o 
   6   3   0     4646.28     4410.37     92.45 o 
   7   3   0      609.24      650.39     52.27 o 
   8   3   0      869.97     1057.69     65.10 o 
   9   3   0       49.24       22.31     57.99 o 
  10   3   0     8291.99     7807.21    187.71 o 
  11   3   0     2554.60     2538.62    148.04 o 
  12   3   0     1725.50     1975.34    120.36 o 
  13   3   0     1845.52     1966.64    149.81 o 
  14   3   0       34.23       -9.66    229.40 o 
  15   3   0      222.62      217.67    108.42 o 
   0   4   0    44357.01    45723.80    774.36 o 
   1   4   0     3521.92     3596.08     81.05 o 
   2   4   0     9983.00     9978.93    220.47 o 
   3   4   0     6793.28     6508.28    110.99 o 
   4   4   0    22997.51    22099.80    388.52 o 
   5   4   0     9700.25     9428.94    133.72 o 
   6   4   0     6862.07     6551.79    107.21 o 
   7   4   0      270.26      277.09     49.50 o 
   8   4   0     1959.61     1968.10     96.26 o 
   9   4   0      231.79      216.01     67.52 o 
  10   4   0     5076.15     4785.49    149.67 o 
  11   4   0     3841.43     3874.91    173.40 o 
  12   4   0      337.11      483.84    110.72 o 
  13   4   0     2468.14     2164.23    155.87 o 
  14   4   0      543.31      471.03    121.92 o 
  15   4   0      798.28      890.08    143.88 o 
   1   5   0    63886.57    64151.61    765.01 o 
   2   5   0      286.97      312.33     38.90 o 
   3   5   0     1673.98     1610.76     59.29 o 
   4   5   0      272.80      334.26     39.89 o 
   5   5   0    17211.58    16945.30    337.21 o 
   6   5   0      625.38      704.14     49.86 o 
   7   5   0    28950.65    27099.79    422.82 o 
   8   5   0     1220.82     1264.33    135.28 o 
   9   5   0     4051.15     3787.30    132.31 o 
  10   5   0        1.95      -75.39    126.64 o 
  11   5   0     1742.11     1756.04    148.40 o 
  12   5   0     1066.51     1066.39    134.17 o 
  13   5   0     2664.22     2336.57    167.53 o 
  14   5   0     1453.53     1807.38    278.61 o 
  15   5   0     2621.86     2658.89    182.76 o 
   0   6   0      705.94      970.41     88.29 o 
   1   6   0     4428.88     4296.44     99.41 o 
   2   6   0     2424.56     2340.70     76.00 o 
   3   6   0    12475.22    11986.06    189.27 o 
   4   6   0     6484.84     6118.10    121.06 o 
   5   6   0     5274.06     4955.16    131.82 o 
   6   6   0     1085.30     1207.44     72.64 o 
   7   6   0      297.25      288.79     68.83 o 
   8   6   0      148.48      124.98    121.57 o 
   9   6   0     2643.43     2515.81    154.50 o 
  10   6   0       32.39       89.37    144.01 o 
  11   6   0     4021.53     3468.14    183.36 o 
  12   6   0     1031.53     1467.31    154.34 o 
  13   6   0     1204.18     1292.53    165.87 o 
  14   6   0        0.73     -231.56    115.78 o 
   1   7   0      551.03      554.65     56.04 o 
   2   7   0       10.43      -46.75     42.88 o 
   3   7   0     2061.78     2095.19     80.97 o 
   4   7   0     1165.57     1382.48     85.02 o 
   5   7   0      961.26      979.93     85.75 o 
   6   7   0        3.30      -47.87     83.05 o 
   7   7   0      967.69     1110.35    123.10 o 
   8   7   0      376.30      319.87    101.45 o 
   9   7   0     3751.25     3382.21    176.86 o 
  10   7   0       41.09     -131.50     90.31 o 
  11   7   0     1299.38     1253.75    148.55 o 
  12   7   0        2.90     -172.64    107.68 o 
  13   7   0      335.20      301.66    146.18 o 
  14   7   0      710.61      668.61    151.27 o 
   0   8   0      185.92      289.86    132.43 o 
   1   8   0     3104.55     3057.91    101.14 o 
   2   8   0      569.94      740.51     67.16 o 
   3   8   0    17175.11    15592.65    302.18 o 
   4   8   0      313.33      218.14     67.11 o 
   5   8   0    17935.72    17354.38    407.58 o 
   6   8   0       84.30      -63.76     84.67 o 
   7   8   0      451.51      498.29    108.43 o 
   8   8   0        8.20       43.17    182.36 o 
   9   8   0     5157.43     4964.87    220.95 o 
  10   8   0      730.38      783.05    142.22 o 
  11   8   0     7710.72     7168.08    275.98 o 
  12   8   0      921.39      944.04    180.19 o 
  13   8   0     3050.94     3546.73    220.95 o 
   1   9   0     7738.97     7850.52    167.36 o 
   2   9   0     1626.04     1786.68    112.44 o 
   3   9   0      885.55      820.13     93.69 o 
   4   9   0     2690.27     2423.96    151.95 o 
   5   9   0      160.76        1.45     87.14 o 
   6   9   0     2342.92     2195.97    160.71 o 
   7   9   0     6619.30     5955.67    236.03 o 
   8   9   0      842.64      750.38    136.98 o 
   9   9   0     2531.29     2446.14    184.53 o 
  10   9   0        8.05     -170.06    298.15 o 
  11   9   0     1886.11     2402.36    398.73 o 
  12   9   0      670.13      548.22    158.22 o 
   0  10   0    13018.57    13128.88    335.90 o 
   1  10   0      781.63      596.30     98.57 o 
   2  10   0     3974.59     4005.67    154.36 o 
   3  10   0      884.20      869.45    125.14 o 
   4  10   0      958.10      996.50    206.24 o 
   5  10   0       30.41     -197.59     98.80 o 
   6  10   0     5529.33     5259.68    228.46 o 
   7  10   0        1.52     -202.05    106.48 o 
   8  10   0     6091.91     5655.90    243.15 o 
   9  10   0     1017.46     1222.41    199.73 o 
  10  10   0      792.65      714.69    156.48 o 
  11  10   0       87.45       85.95    184.53 o 
   1  11   0      106.47       98.00    114.52 o 
   2  11   0     2032.48     2346.83    169.92 o 
   3  11   0      344.37      370.59    118.52 o 
   4  11   0     2360.79     2241.30    203.35 o 
   5  11   0     6568.56     6064.20    249.59 o 
   6  11   0      148.71      223.75    122.83 o 
   7  11   0        2.71     -250.31    125.57 o 
   8  11   0      356.81      260.64    185.26 o 
   9  11   0     1476.93     1602.35    190.81 o 
   0  12   0     2005.65     2608.05    303.94 o 
   1  12   0     1576.37     1620.99    263.41 o 
   2  12   0      752.77      629.19    130.71 o 
   3  12   0      288.80      241.33    129.33 o 
   4  12   0      228.62      153.13    123.09 o 
   5  12   0      573.56      760.04    155.00 o 
   6  12   0      205.44      561.19    143.12 o 
   7  12   0      105.99      -32.46    139.10 o 
   1  13   0       58.22      347.35    212.75 o 
   2  13   0     5055.79     5515.70    389.33 o 
   3  13   0      668.77     1293.90    272.09 o 
 -16   1   1      576.83      890.10    233.02 o 
 -15   1   1     9670.07     9527.65    422.61 o 
 -14   1   1      169.64      365.23    121.15 o 
 -13   1   1     8048.98     8151.80    203.67 o 
 -12   1   1      145.38      127.04     73.27 o 
 -11   1   1      729.17      780.34     67.89 o 
 -10   1   1      260.66      317.89     80.84 o 
  -9   1   1     8434.23     7997.67    166.19 o 
  -8   1   1     7877.91     8230.85    204.07 o 
  -7   1   1    48114.50    47362.71    885.03 o 
  -6   1   1     1921.19     1748.57     93.35 o 
  -5   1   1     3540.65     3507.39     96.51 o 
  -4   1   1     1144.78     1210.30     56.63 o 
  -3   1   1    11464.97    12347.17    186.65 o 
  -2   1   1     5044.31     4816.05     69.77 o 
  -1   1   1    57639.91    62406.69   1124.36 o 
   0   1   1     1653.35     1712.56     29.79 o 
   1   1   1    54249.77    54379.16    894.79 o 
   2   1   1    14999.27    14549.10    213.61 o 
   3   1   1    21798.06    23241.35    281.96 o 
   4   1   1      154.96      180.74     25.40 o 
   5   1   1    14796.97    14432.00    193.95 o 
   6   1   1       34.80      -20.01     26.59 o 
   7   1   1    24007.18    23888.80    311.69 o 
   8   1   1    18415.70    18155.19    253.67 o 
   9   1   1    13154.54    12729.74    199.65 o 
  10   1   1       45.95       16.44     42.64 o 
  11   1   1      454.36      499.81     76.32 o 
  12   1   1       22.65     -102.46     75.46 o 
  13   1   1     1345.52     1959.23    172.42 o 
  14   1   1     4582.45     4615.84    212.31 o 
  15   1   1     2130.96     2473.56    231.57 o 
  16   1   1     1953.55     2706.72    224.01 o 
 -14   2   1      504.80      803.80    128.09 o 
 -13   2   1     2908.49     2929.88    149.20 o 
 -12   2   1     5837.14     5926.21    190.82 o 
 -11   2   1    10157.44     9528.94    212.47 o 
 -10   2   1      295.76      420.93     57.02 o 
  -9   2   1    15738.12    16281.59    221.90 o 
  -8   2   1    10870.34    10936.77    160.78 o 
  -7   2   1     2410.83     2613.91     68.50 o 
  -6   2   1     2196.94     2103.71     57.38 o 
  -5   2   1    58028.46    59717.68    700.81 o 
  -4   2   1    16644.71    16072.12    250.70 o 
  -3   2   1    39786.39    40366.61    578.81 o 
  -2   2   1     5160.54     5315.63     74.68 o 
  -1   2   1      483.57      455.73     25.63 o 
   0   2   1      962.45     1141.92     33.20 o 
   1   2   1      743.21      676.82     37.68 o 
   2   2   1       63.21       65.99     22.03 o 
   3   2   1    49308.24    50221.45    605.60 o 
   4   2   1    30785.01    29673.53    329.90 o 
   5   2   1    53876.08    55746.72    601.22 o 
   6   2   1      488.25      752.51     43.82 o 
   7   2   1    19259.57    19468.52    305.87 o 
   8   2   1       37.98       96.44     39.03 o 
   9   2   1      974.00     1141.84     65.34 o 
  10   2   1     4587.16     4723.94    139.54 o 
  11   2   1    11050.61    10439.83    229.49 o 
  12   2   1     5600.58     5249.10    160.33 o 
  13   2   1      123.69       37.44     77.60 o 
  14   2   1       71.27      -76.71    160.65 o 
  15   2   1      902.86     1115.03    319.86 o 
  16   2   1      108.36      309.72    218.54 o 
 -15   3   1     2626.33     2477.10    170.17 o 
 -14   3   1      779.79      859.70    159.93 o 
 -13   3   1      534.90      293.15    137.49 o 
 -12   3   1     3488.66     3482.85    154.39 o 
 -11   3   1      492.18      628.21    102.66 o 
 -10   3   1    17241.92    16837.34    308.95 o 
  -9   3   1     5188.64     5113.99    118.98 o 
  -8   3   1     1318.35     1592.06     83.77 o 
  -7   3   1     4348.85     4383.96     98.47 o 
  -6   3   1        6.39      -37.09     35.93 o 
  -5   3   1     1817.41     1988.64     53.96 o 
  -4   3   1    53319.91    52353.47    712.09 o 
  -3   3   1    10250.50    10448.76    143.97 o 
  -2   3   1     2688.23     2652.91     64.16 o 
  -1   3   1      200.32      284.64     31.02 o 
   0   3   1     3516.68     3618.13     70.39 o 
   1   3   1      618.91      715.95     34.89 o 
   2   3   1       16.85       32.07     20.69 o 
   3   3   1     6617.13     6475.48    109.11 o 
   4   3   1    34373.44    33847.30    427.28 o 
   5   3   1      893.57      910.67     62.94 o 
   6   3   1     4749.72     4619.14    119.27 o 
   7   3   1      560.93      721.41     72.05 o 
   8   3   1     7304.67     7287.55    137.01 o 
   9   3   1     1890.52     1812.18     95.80 o 
  10   3   1     9707.67     9362.18    210.80 o 
  11   3   1     4348.23     3991.90    140.08 o 
  12   3   1     1402.72     1677.84    181.58 o 
  13   3   1      237.50      235.73     97.61 o 
  14   3   1     1938.83     2115.13    169.36 o 
 -16   4   1     1025.78     1376.07    172.99 o 
 -15   4   1      316.68      157.76    122.06 o 
 -14   4   1     3909.52     3593.78    276.44 o 
 -13   4   1      141.91       76.42     99.12 o 
 -12   4   1      551.84      800.63    119.40 o 
 -11   4   1     2035.34     2198.61    141.56 o 
 -10   4   1      210.02      202.40     78.41 o 
  -9   4   1     1495.45     1539.90     94.59 o 
  -8   4   1    16428.91    15473.82    232.75 o 
  -7   4   1      256.96      492.26     53.14 o 
  -6   4   1    10619.46    10470.68    148.69 o 
  -5   4   1      504.71      814.25     44.53 o 
  -4   4   1     9000.79     8916.07    126.98 o 
  -3   4   1    20338.47    21039.22    277.86 o 
  -2   4   1    18063.10    18201.48    243.57 o 
  -1   4   1       33.91       58.27     28.51 o 
   0   4   1    26581.51    25335.59    399.51 o 
   1   4   1      165.13      143.25     32.18 o 
   2   4   1     4050.87     4059.39     79.79 o 
   3   4   1    24154.01    23851.40    290.22 o 
   4   4   1      931.43     1122.38     54.06 o 
   5   4   1      663.68      659.96     91.29 o 
   6   4   1    10579.99     9412.94    190.39 o 
   7   4   1     2847.87     2787.79    104.50 o 
   8   4   1     2840.61     2829.13    112.29 o 
   9   4   1     3898.50     3332.66    123.92 o 
  10   4   1      199.95      198.21     81.21 o 
  11   4   1      482.61      530.34     91.23 o 
  12   4   1     1429.38     1656.59    120.62 o 
  13   4   1       12.56      -59.19     95.54 o 
  14   4   1     2468.24     2369.51    165.55 o 
  15   4   1     1599.27     1747.33    166.49 o 
 -15   5   1      257.45      205.33    137.49 o 
 -14   5   1      398.97      342.79    133.14 o 
 -13   5   1      764.55      589.96    151.97 o 
 -12   5   1      232.01      102.94    117.23 o 
 -11   5   1      515.01      598.45    156.31 o 
 -10   5   1      310.64      301.46     93.20 o 
  -9   5   1      559.14      626.13    106.38 o 
  -8   5   1        4.40      -60.81     80.85 o 
  -7   5   1     1975.31     1804.64     77.03 o 
  -6   5   1       52.57       23.58     35.21 o 
  -5   5   1      692.25      724.74     46.72 o 
  -4   5   1      811.65     1018.53     55.38 o 
  -3   5   1        0.34       -7.47     33.03 o 
  -2   5   1     1099.66     1091.12     54.58 o 
  -1   5   1     7963.41     8252.64    139.36 o 
   0   5   1       24.10       19.90     38.02 o 
   1   5   1     9433.76     9750.04    161.90 o 
   2   5   1      796.92      920.48     69.57 o 
   3   5   1       67.18        8.93     28.90 o 
   4   5   1      313.62      437.31     36.21 o 
   5   5   1     4272.85     4275.41    207.44 o 
   6   5   1        1.20       40.64     40.53 o 
   7   5   1     1570.64     1653.48     95.26 o 
   8   5   1      270.05      269.03     84.30 o 
   9   5   1     1260.05     1558.39    133.64 o 
  10   5   1      916.43      862.76     98.33 o 
  11   5   1       32.74      -50.12     85.46 o 
  12   5   1      192.72       51.52    145.45 o 
  13   5   1        0.72       -6.60    106.93 o 
  14   5   1      835.36      771.03    139.89 o 
  15   5   1      744.23     1022.12    153.82 o 
 -15   6   1     1699.32     1838.53    187.47 o 
 -14   6   1     5603.32     5453.32    248.72 o 
 -13   6   1      903.27      928.33    143.17 o 
 -12   6   1      248.29      238.91    112.83 o 
 -11   6   1      826.03      671.23    121.67 o 
 -10   6   1     1680.77     1571.59    217.82 o 
  -9   6   1      298.36      130.55    121.57 o 
  -8   6   1    23443.62    22408.39    515.97 o 
  -7   6   1      216.12      160.58     57.80 o 
  -6   6   1     8141.80     7701.72    264.58 o 
  -5   6   1       14.42       10.08     41.98 o 
  -4   6   1     7712.39     7673.70    208.07 o 
  -3   6   1     3215.27     3436.62     91.11 o 
  -2   6   1     5410.80     5132.08    121.37 o 
  -1   6   1     1237.78     1421.93     64.00 o 
   0   6   1    24384.46    22769.72    308.07 o 
   1   6   1     5732.96     5660.00    114.08 o 
   2   6   1    30895.34    31113.41    403.18 o 
   3   6   1     1987.54     2190.79     86.90 o 
   4   6   1     1018.77     1030.64     58.28 o 
   5   6   1     2789.33     2848.14    104.57 o 
   6   6   1    12836.59    11955.53    239.11 o 
   7   6   1     6968.95     7018.85    177.35 o 
   8   6   1     8745.13     8005.95    196.65 o 
   9   6   1     4453.23     4306.51    188.74 o 
  10   6   1     4233.87     3998.63    187.71 o 
  11   6   1      639.52      483.49    117.01 o 
  12   6   1       63.19     -240.25    120.13 o 
  13   6   1     1438.52     1417.59    171.07 o 
  14   6   1      546.12      537.44    144.65 o 
 -14   7   1      621.14      573.87    172.23 o 
 -13   7   1     1820.81     1639.54    321.30 o 
 -12   7   1     2660.86     2694.99    290.91 o 
 -11   7   1      568.57      375.40    118.90 o 
 -10   7   1     9529.08     8824.45    284.99 o 
  -9   7   1     1174.26     1151.47    170.78 o 
  -8   7   1      166.41      132.63    101.31 o 
  -7   7   1      157.60      223.13     94.20 o 
  -6   7   1     3907.10     3895.52    134.29 o 
  -5   7   1      416.99      474.67     78.11 o 
  -4   7   1    57063.17    55082.91    686.71 o 
  -3   7   1      140.47      125.68     49.16 o 
  -2   7   1    23336.32    23433.00    328.56 o 
  -1   7   1       37.82       33.75     44.35 o 
   0   7   1      217.72      243.53     47.77 o 
   1   7   1     5462.91     5353.67    119.77 o 
   2   7   1    12737.01    11802.38    192.73 o 
   3   7   1     3696.51     3510.02     96.09 o 
   4   7   1    32169.85    30776.43    496.66 o 
   5   7   1     5772.17     5858.29    203.51 o 
   6   7   1     7503.57     6754.24    225.48 o 
   7   7   1     1032.74      923.16    120.52 o 
   8   7   1      786.83      974.57    126.41 o 
   9   7   1      753.70      655.63    187.43 o 
  10   7   1     5825.73     5507.80    229.35 o 
  11   7   1     5065.36     4647.48    274.99 o 
  12   7   1     2046.12     2257.47    190.41 o 
  13   7   1     2020.78     2166.72    230.85 o 
  14   7   1     2349.12     2566.14    211.00 o 
 -13   8   1      143.29     -165.28    127.58 o 
 -12   8   1      612.31      674.90    176.57 o 
 -11   8   1      993.12     1100.45    156.73 o 
 -10   8   1      378.76      211.72    118.10 o 
  -9   8   1       29.82       32.99     99.68 o 
  -8   8   1     9336.12     9212.68    289.47 o 
  -7   8   1      159.93       82.29    144.01 o 
  -6   8   1      359.46      386.86    105.12 o 
  -5   8   1        3.98      -45.75     67.19 o 
  -4   8   1     1801.27     1880.40    106.82 o 
  -3   8   1     2089.38     1926.36     88.27 o 
  -2   8   1      652.81      707.85     66.18 o 
  -1   8   1      185.45      156.65     55.83 o 
   0   8   1      699.96      689.51     66.44 o 
   1   8   1       67.45       73.78     58.91 o 
   2   8   1     6664.54     6564.24    141.22 o 
   3   8   1     4728.50     4417.78    146.37 o 
   4   8   1     2232.45     2136.08    140.83 o 
   5   8   1      146.42      114.50     93.47 o 
   6   8   1     2608.91     2294.01    149.18 o 
   7   8   1      993.97     1107.55    132.81 o 
   8   8   1      471.06      444.68    113.88 o 
   9   8   1     2113.43     2022.59    173.87 o 
  10   8   1     3155.61     2711.13    177.79 o 
  11   8   1      586.29      448.17    128.73 o 
  12   8   1      212.16      233.72    142.56 o 
  13   8   1        3.09     -246.75    123.38 o 
 -12   9   1     1457.82     1369.99    186.73 o 
 -11   9   1      295.88      293.77    133.21 o 
 -10   9   1     3196.67     2883.34    194.73 o 
  -9   9   1      365.56      682.15    135.78 o 
  -8   9   1     1203.80     1199.02    151.78 o 
  -7   9   1     3387.97     3160.47    182.87 o 
  -6   9   1      220.25      164.78    105.26 o 
  -5   9   1     1969.58     2058.58    275.71 o 
  -4   9   1     1001.51     1130.28    101.13 o 
  -3   9   1        0.40      -82.16     67.37 o 
  -2   9   1     5190.55     5095.69    134.40 o 
  -1   9   1     6733.74     6605.35    152.41 o 
   0   9   1      949.72      991.55     78.96 o 
   1   9   1      512.69      341.43     85.48 o 
   2   9   1     2719.64     2335.26    185.07 o 
   3   9   1       15.21       16.94     90.62 o 
   4   9   1     3607.23     3558.90    379.20 o 
   5   9   1     1905.01     2065.83    163.29 o 
   6   9   1     2159.68     2313.02    196.83 o 
   7   9   1     1475.08     1510.83    203.35 o 
   8   9   1     1988.91     2327.68    182.55 o 
   9   9   1       12.25     -175.36    109.18 o 
  10   9   1      542.62      331.84    233.74 o 
  11   9   1      135.77       54.76    131.45 o 
  12   9   1     2303.16     2629.53    222.20 o 
 -11  10   1       38.08       60.88    237.36 o 
 -10  10   1     1056.23      973.13    272.82 o 
  -9  10   1      197.61      152.36    126.35 o 
  -8  10   1     2167.86     2215.16    183.60 o 
  -7  10   1       47.55     -194.18    104.98 o 
  -6  10   1     5152.73     4664.11    218.54 o 
  -5  10   1       37.27     -133.36    169.34 o 
  -4  10   1      713.95      658.77    127.62 o 
  -3  10   1     2694.53     2402.67    128.21 o 
  -2  10   1     3761.78     3776.17    148.85 o 
  -1  10   1      209.06      134.88     66.61 o 
   0  10   1     7550.33     7375.71    172.13 o 
   1  10   1       29.05     -117.22     76.69 o 
   2  10   1     3577.45     3556.84    176.99 o 
   3  10   1     1045.95      869.76    130.38 o 
   4  10   1       18.60       16.82     98.93 o 
   5  10   1     1170.99     1292.70    146.03 o 
   6  10   1     1570.34     1728.65    167.55 o 
   7  10   1      292.09      466.56    128.66 o 
   8  10   1     2472.13     2487.48    194.08 o 
   9  10   1       67.01      -35.25    149.80 o 
  10  10   1     1452.89     1844.39    197.03 o 
  -9  11   1     3505.93     3109.51    322.03 o 
  -8  11   1      911.58      978.80    164.03 o 
  -7  11   1     4373.26     4299.41    224.06 o 
  -6  11   1      115.22      -22.57    120.96 o 
  -5  11   1     3897.56     3370.11    279.33 o 
  -4  11   1      105.40      106.12    207.69 o 
  -3  11   1      685.80      675.35    169.34 o 
  -2  11   1     1374.18     1691.57    131.56 o 
  -1  11   1     2064.03     2367.72    139.20 o 
   0  11   1      986.40     1068.48    114.24 o 
   1  11   1     8959.41     8758.77    337.95 o 
   2  11   1     1463.43     1804.45    162.34 o 
   3  11   1     3342.25     3320.43    188.63 o 
   4  11   1     1450.07     1413.04    166.92 o 
   5  11   1        0.47      100.91    116.14 o 
   6  11   1      839.20      888.91    146.75 o 
   7  11   1     1376.10     1659.93    183.72 o 
   8  11   1      718.23      787.46    163.67 o 
   9  11   1     3247.69     3425.78    231.54 o 
  -7  12   1      245.25      154.41    177.30 o 
  -6  12   1      466.83      663.64    329.99 o 
  -5  12   1     3231.85     3216.80    240.25 o 
  -4  12   1     1309.07     1423.64    173.24 o 
  -3  12   1     6471.26     6813.85    264.39 o 
  -2  12   1      198.87      151.97    205.52 o 
  -1  12   1     2886.26     2939.12    202.59 o 
   0  12   1     1073.91     1250.48    247.49 o 
   1  12   1      209.46      117.23    214.20 o 
   2  12   1        4.64     -159.98    115.07 o 
   3  12   1     8179.61     8155.34    402.35 o 
   4  12   1     1236.47     1229.12    166.66 o 
   5  12   1     3174.66     3285.60    207.95 o 
   6  12   1      396.65      373.29    150.18 o 
   7  12   1      188.59      243.00    175.85 o 
  -3  13   1       51.35      308.28    259.07 o 
  -2  13   1       19.31      219.99    205.52 o 
   1  13   1       34.43       41.97    211.31 o 
   2  13   1      457.33     1062.33    260.52 o 
   3  13   1      231.39      169.56    143.21 o 
 -16   0   2     4199.50     4288.38    299.59 o 
 -15   0   2       16.83      364.72    192.49 o 
 -13   0   2     1505.07     1634.27    133.53 o 
 -12   0   2     5977.24     5708.20    259.07 o 
 -11   0   2      305.92      354.59    104.21 o 
 -10   0   2      364.46      308.28     95.52 o 
  -9   0   2      102.56       98.42     78.15 o 
  -8   0   2    57766.81    58930.18   1359.03 o 
  -7   0   2      242.68      335.78     70.92 o 
  -6   0   2    57955.87    58561.11   1325.74 o 
  -5   0   2     2658.34     3100.14    131.71 o 
  -4   0   2    18314.81    18969.91    460.24 o 
  -3   0   2      942.45      972.59     69.47 o 
  -2   0   2    25986.75    26682.63    606.42 o 
  -1   0   2     7691.09     8060.21    126.83 o 
   0   0   2    95628.62   100468.86   1356.68 o 
   1   0   2    18225.85    18796.76    271.76 o 
   2   0   2    84147.95    85913.61   1152.01 o 
   3   0   2    12110.69    11528.89    210.66 o 
   4   0   2     2983.56     3121.91     73.36 o 
   5   0   2      469.79      457.30     43.97 o 
   6   0   2    22859.72    23325.51    420.59 o 
   7   0   2    28948.27    28549.10    427.09 o 
   8   0   2    19819.16    19132.92    310.89 o 
   9   0   2    11081.00    11224.01    214.36 o 
  10   0   2    12743.35    12536.02    239.59 o 
  11   0   2    12902.89    12039.57    359.07 o 
  12   0   2     3429.90     3353.42    248.94 o 
  13   0   2    10865.04    10355.51    437.09 o 
  14   0   2     1034.19     1538.49    241.70 o 
  15   0   2     6572.47     6139.49    356.04 o 
  16   0   2       35.50       30.39    219.99 o 
 -16   1   2       44.36      305.38    199.73 o 
 -14   1   2     1472.71     1696.87    121.52 o 
 -13   1   2      136.76      216.46    101.17 o 
 -12   1   2    10495.29     9849.52    186.63 o 
 -11   1   2      411.20      441.86     80.75 o 
 -10   1   2     3705.75     3651.35    136.95 o 
  -9   1   2     3622.60     3745.65    131.83 o 
  -8   1   2      987.42     1086.86     81.77 o 
  -7   1   2      403.40      408.77     55.60 o 
  -6   1   2     2424.90     2868.73     95.94 o 
  -5   1   2     6402.41     6281.33    206.97 o 
  -4   1   2    55284.24    57864.75    789.59 o 
  -3   1   2     1427.74     1455.40     44.20 o 
  -2   1   2      117.64      105.16     21.02 o 
  -1   1   2      639.11      719.47     32.15 o 
   0   1   2    16536.15    18180.73    311.57 o 
   1   1   2     7021.35     7395.42    145.66 o 
   2   1   2    99384.58   104772.31   1398.25 o 
   3   1   2    10010.27     9998.92    120.88 o 
   4   1   2     8907.89     9360.45    118.19 o 
   5   1   2    11510.52    11496.10    144.25 o 
   6   1   2    29699.85    30136.29    337.73 o 
   7   1   2      399.29      617.76     39.41 o 
   8   1   2      112.42      184.08     34.24 o 
   9   1   2     1166.91     1274.82     59.17 o 
  10   1   2     3961.93     3697.44     89.94 o 
  11   1   2     8401.49     8153.61    192.74 o 
  12   1   2     1675.45     1928.82    102.03 o 
  13   1   2     1750.76     2146.11    182.62 o 
  14   1   2     2168.05     2277.61    183.46 o 
  15   1   2      159.74      515.12    139.69 o 
  16   1   2      139.04      250.72    162.97 o 
 -15   2   2        6.75       92.67    101.18 o 
 -14   2   2     2175.31     2265.52    301.04 o 
 -13   2   2       71.41       53.39    118.07 o 
 -12   2   2     2025.25     2025.10    110.76 o 
 -11   2   2     5928.12     5768.40    124.67 o 
 -10   2   2      320.70      334.64     55.28 o 
  -9   2   2     4261.96     4298.39     98.16 o 
  -8   2   2     1823.00     1781.50     78.00 o 
  -7   2   2      998.50     1286.94     56.85 o 
  -6   2   2     1494.55     1374.60     54.99 o 
  -5   2   2    14482.35    14777.59    225.69 o 
  -4   2   2     5199.20     5713.67    168.17 o 
  -3   2   2    26197.75    25884.28    315.24 o 
  -2   2   2       98.36      157.27     38.23 o 
  -1   2   2     6631.40     7109.86    104.49 o 
   0   2   2     6707.54     6910.25     99.35 o 
   1   2   2     4942.73     4583.13     88.20 o 
   2   2   2      166.78      211.14     45.96 o 
   3   2   2     7174.83     7422.09    138.47 o 
   4   2   2     2631.65     2661.24     80.56 o 
   5   2   2     3741.07     3722.26    100.27 o 
   6   2   2     9248.73     9058.34    166.08 o 
   7   2   2      647.64      763.91     68.10 o 
   8   2   2     7645.09     7525.49    135.42 o 
   9   2   2     1362.83     1435.58     91.10 o 
  10   2   2        2.58       36.40     63.28 o 
  11   2   2       59.00       91.64     71.18 o 
  12   2   2      210.52      312.16     81.77 o 
  13   2   2     1873.75     2003.01    131.07 o 
  14   2   2      496.44      634.94    145.96 o 
  15   2   2       86.78      310.68    151.98 o 
  16   2   2       25.40      -40.52    217.10 o 
 -16   3   2      535.35      821.61    145.70 o 
 -15   3   2      343.36      328.47    123.09 o 
 -14   3   2      994.70     1062.66    141.27 o 
 -13   3   2       11.43       18.01    104.21 o 
 -12   3   2     1445.71     1512.22    135.38 o 
 -11   3   2       31.43       35.58     68.75 o 
 -10   3   2    20731.25    19603.72    468.60 o 
  -9   3   2      177.16      103.87     50.89 o 
  -8   3   2     7512.33     8233.89    149.06 o 
  -7   3   2     5862.34     5679.51    134.74 o 
  -6   3   2     3526.94     4133.16     80.86 o 
  -5   3   2      284.83      350.34     34.18 o 
  -4   3   2    95237.74    94520.30   1659.56 o 
  -3   3   2     5299.26     5341.18     84.16 o 
  -2   3   2    19301.36    21138.62    272.53 o 
  -1   3   2    13933.23    14629.64    196.44 o 
   0   3   2      467.63      538.01     33.58 o 
   1   3   2      133.65      203.31     25.36 o 
   2   3   2    37808.61    37499.47    533.45 o 
   3   3   2     1753.02     1564.86     72.61 o 
   4   3   2      602.87      553.77     51.18 o 
   5   3   2    16644.01    16313.68    291.57 o 
   6   3   2     5816.65     5582.15    134.90 o 
   7   3   2     2323.17     1989.14     88.30 o 
   8   3   2      584.24      783.98     77.28 o 
   9   3   2       87.53       21.65     59.63 o 
  10   3   2     4310.77     4097.12    139.97 o 
  11   3   2     2146.28     2066.88    113.44 o 
  12   3   2     4084.13     3794.55    143.73 o 
  13   3   2     4937.24     4792.17    167.41 o 
  14   3   2      566.85      565.65    130.41 o 
 -16   4   2     1407.89     1816.94    182.36 o 
 -15   4   2       14.03      -97.41    113.64 o 
 -14   4   2     1741.05     1704.98    160.93 o 
 -13   4   2     2836.48     2605.51    157.60 o 
 -12   4   2      617.79      623.99    112.72 o 
 -11   4   2     5167.84     4883.40    195.33 o 
 -10   4   2      822.08     1058.95    115.33 o 
  -9   4   2     1572.58     1595.34     95.23 o 
  -8   4   2    13831.28    13599.93    212.27 o 
  -7   4   2      227.15      219.95     39.43 o 
  -6   4   2     4733.13     4632.20    118.89 o 
  -5   4   2     6618.48     6501.93    106.18 o 
  -4   4   2     9220.34     9621.84    181.08 o 
  -3   4   2    14731.61    15149.56    214.75 o 
  -2   4   2     1350.10     1502.90     57.15 o 
  -1   4   2    13113.23    12927.80    184.41 o 
   0   4   2     7434.72     7669.00    151.24 o 
   1   4   2      717.11      743.97     50.54 o 
   2   4   2     9904.35    10353.10    150.24 o 
   3   4   2     7797.08     7841.61    152.92 o 
   4   4   2    14276.57    13857.14    288.28 o 
   5   4   2     5713.48     5289.34    148.74 o 
   6   4   2       66.10      119.31     50.25 o 
   7   4   2     8855.85     8325.54    185.59 o 
   8   4   2      310.73      236.98     86.90 o 
   9   4   2       95.42      102.79     76.76 o 
  10   4   2     1654.46     1770.20    122.84 o 
  11   4   2      109.81       42.66     75.20 o 
  12   4   2     3370.83     2803.15    132.94 o 
  13   4   2     1364.78     1348.78    151.46 o 
  14   4   2       15.68       26.32    111.96 o 
  15   4   2      705.71      706.29    183.81 o 
 -15   5   2     4224.42     3936.67    481.23 o 
 -14   5   2      409.54      379.63    124.30 o 
 -13   5   2     4032.30     3463.32    212.75 o 
 -12   5   2      786.41      581.19    125.08 o 
 -11   5   2      572.83      648.75    265.58 o 
 -10   5   2        3.98      -60.70    136.05 o 
  -9   5   2    16706.38    16155.08    381.19 o 
  -8   5   2     1854.29     2003.83     96.26 o 
  -7   5   2    16422.90    15772.14    212.46 o 
  -6   5   2     2383.64     2564.87     94.05 o 
  -5   5   2    19059.82    18443.45    326.20 o 
  -4   5   2    15591.50    15933.28    233.50 o 
  -3   5   2       66.27       56.68     35.39 o 
  -2   5   2     3525.81     3231.40     82.14 o 
  -1   5   2    23656.02    23518.02    331.94 o 
   0   5   2    57792.86    58092.84    868.40 o 
   1   5   2    48050.77    48569.00    651.98 o 
   2   5   2     4389.04     4469.66     91.59 o 
   3   5   2    12478.36    12013.77    220.67 o 
   4   5   2    20110.24    19310.72    407.16 o 
   5   5   2      166.21      161.44     43.87 o 
   6   5   2     7173.31     7029.78    229.97 o 
   7   5   2    12663.84    11975.77    241.32 o 
   8   5   2    21585.42    19163.08    343.32 o 
   9   5   2     2543.09     2287.32    114.58 o 
  10   5   2     8036.45     7490.49    196.78 o 
  11   5   2       12.51      -44.89     75.18 o 
  12   5   2       28.85      -54.47    146.18 o 
  13   5   2      126.04       29.04    115.05 o 
  14   5   2     5222.05     5246.72    236.55 o 
  15   5   2      678.05      896.52    166.22 o 
 -15   6   2       18.48      -50.61    123.41 o 
 -14   6   2      372.77      466.32    140.83 o 
 -13   6   2      698.72      524.81    180.19 o 
 -12   6   2       82.09      -87.96     92.09 o 
 -11   6   2     7042.02     6931.79    246.66 o 
 -10   6   2       35.13       62.65     83.37 o 
  -9   6   2      918.37     1053.86    119.93 o 
  -8   6   2      591.81      467.21     97.26 o 
  -7   6   2     1671.24     1756.55     97.38 o 
  -6   6   2      834.15      831.50     66.09 o 
  -5   6   2     9465.59     9198.87    165.66 o 
  -4   6   2      361.82      359.43     49.57 o 
  -3   6   2    15727.10    14735.84    276.59 o 
  -2   6   2     7491.35     7536.22    192.19 o 
  -1   6   2     6907.28     7105.03    133.30 o 
   0   6   2     4181.98     4443.78    101.50 o 
   1   6   2       63.44       13.29     36.54 o 
   2   6   2      206.27      263.49     41.97 o 
   3   6   2    16799.98    15468.75    345.11 o 
   4   6   2     6835.69     6844.08    160.91 o 
   5   6   2     1829.93     1813.78    122.96 o 
   6   6   2     1812.95     1851.07    104.62 o 
   7   6   2     7013.16     6684.65    176.48 o 
   8   6   2     1391.14     1684.12    140.34 o 
   9   6   2     4639.19     4271.66    178.26 o 
  10   6   2      494.03      459.38    115.77 o 
  11   6   2       53.85      -15.84    102.10 o 
  12   6   2     2361.63     2367.29    170.32 o 
  13   6   2     1046.88      970.41    164.27 o 
  14   6   2     1071.04     1332.16    233.74 o 
 -14   7   2      223.36      233.51    133.36 o 
 -13   7   2      936.59     1225.81    165.46 o 
 -12   7   2      284.57       -4.16    110.31 o 
 -11   7   2        4.96      -55.30    146.90 o 
 -10   7   2       59.92       90.34     96.63 o 
  -9   7   2        9.18     -145.67    115.78 o 
  -8   7   2      461.81      386.82    101.89 o 
  -7   7   2     3906.85     3729.68    169.99 o 
  -6   7   2      625.70      814.60     84.57 o 
  -5   7   2     2228.93     2184.47    104.03 o 
  -4   7   2     1358.53     1482.78     79.34 o 
  -3   7   2      919.01      897.56     80.43 o 
  -2   7   2      673.31      928.32     66.71 o 
  -1   7   2     2359.87     2264.38     89.64 o 
   0   7   2     1805.63     1821.38     76.62 o 
   1   7   2     3200.28     3171.84     93.03 o 
   2   7   2     3127.85     3174.70    122.00 o 
   3   7   2       22.20      -23.67     42.33 o 
   4   7   2      145.31      108.84     62.56 o 
   5   7   2      618.37      506.76    103.26 o 
   6   7   2      754.42      862.53    115.36 o 
   7   7   2      159.92       90.50     76.09 o 
   8   7   2     1247.27     1225.98    130.03 o 
   9   7   2     1847.62     1911.06    156.19 o 
  10   7   2       13.97      -48.61     98.53 o 
  11   7   2        6.35      -56.74    130.98 o 
  12   7   2       50.33      -16.35    119.57 o 
  13   7   2       17.11      130.94    254.73 o 
 -13   8   2     1065.87     1271.28    172.05 o 
 -12   8   2      281.18      126.24    126.51 o 
 -11   8   2     6500.22     6519.66    259.83 o 
 -10   8   2       96.72      -95.22    102.24 o 
  -9   8   2    13438.84    12637.01    354.20 o 
  -8   8   2      402.80      383.38    106.83 o 
  -7   8   2        5.80       14.95     91.37 o 
  -6   8   2      836.29      995.96    121.00 o 
  -5   8   2     9203.90     8858.13    213.40 o 
  -4   8   2      281.01      348.07     63.39 o 
  -3   8   2    29060.27    28248.10    394.59 o 
  -2   8   2     3304.19     3341.69    104.23 o 
  -1   8   2    10513.81    10095.83    186.21 o 
   0   8   2      442.08      423.20     59.54 o 
   1   8   2     2285.33     2158.37     88.05 o 
   2   8   2       24.87      -37.77     71.67 o 
   3   8   2     3590.09     3688.78    136.32 o 
   4   8   2     2867.27     2584.61    157.76 o 
   5   8   2    17129.05    15997.17    391.11 o 
   6   8   2     3888.17     3403.39    170.76 o 
   7   8   2     2708.24     2482.59    159.26 o 
   8   8   2       34.57     -129.07     96.66 o 
   9   8   2       35.90       -3.41    103.62 o 
  10   8   2     3613.38     3468.13    199.85 o 
  11   8   2     2504.61     2673.42    198.16 o 
  12   8   2     3549.72     3385.94    211.63 o 
  13   8   2     1934.23     2058.55    200.79 o 
 -12   9   2     2036.35     2205.45    198.92 o 
 -11   9   2      233.70      -16.46    130.71 o 
 -10   9   2      755.36      798.06    197.56 o 
  -9   9   2     2423.57     2541.10    175.78 o 
  -8   9   2        1.63     -177.26     88.63 o 
  -7   9   2     5964.52     5836.68    231.42 o 
  -6   9   2      104.39     -116.54     85.25 o 
  -5   9   2     7801.86     7398.63    246.40 o 
  -4   9   2     4468.59     4529.44    157.58 o 
  -3   9   2      778.60      816.31     86.69 o 
  -2   9   2      109.17       64.39     57.62 o 
  -1   9   2     3473.28     3319.25    128.06 o 
   0   9   2     6411.26     6240.79    147.41 o 
   1   9   2    12798.30    12096.48    377.94 o 
   2   9   2     1151.42     1279.23    109.57 o 
   3   9   2     5906.87     5787.14    214.88 o 
   4   9   2      314.16      207.27    131.71 o 
   5   9   2     1404.11     1639.27    150.22 o 
   6   9   2     6220.73     6017.31    234.32 o 
   7   9   2       32.95     -178.86    115.78 o 
   8   9   2     1735.45     1603.80    166.66 o 
   9   9   2     2698.12     2624.46    193.94 o 
  10   9   2      862.07      694.33    151.95 o 
  11   9   2      773.02      824.43    156.14 o 
  12   9   2        0.48       11.99    135.47 o 
 -11  10   2       20.96      -53.79    290.91 o 
 -10  10   2     1478.20     1536.95    242.42 o 
  -9  10   2      198.14       83.14    128.08 o 
  -8  10   2     2152.07     2272.57    190.55 o 
  -7  10   2      682.51      913.55    141.33 o 
  -6  10   2     9733.30     9125.37    297.24 o 
  -5  10   2       28.76      -40.31     99.37 o 
  -4  10   2      673.51      706.27    119.26 o 
  -3  10   2       34.36     -144.23     72.11 o 
  -2  10   2     1491.35     1530.02    117.14 o 
  -1  10   2        4.45      -72.90     57.24 o 
   0  10   2     5078.23     5139.55    173.77 o 
   1  10   2      927.36     1057.53    111.60 o 
   2  10   2     5479.45     5264.31    214.45 o 
   3  10   2      709.50      712.15    129.34 o 
   4  10   2       17.06       23.29    108.97 o 
   5  10   2     1150.96     1125.65    152.28 o 
   6  10   2     1173.80     1194.69    150.90 o 
   7  10   2     8313.28     8196.11    293.75 o 
   8  10   2     3471.19     3379.91    209.68 o 
   9  10   2      171.33        6.05    121.43 o 
  10  10   2     1258.90     1475.02    202.62 o 
  -9  11   2      126.89      265.55    141.52 o 
  -8  11   2       24.75     -183.10    120.83 o 
  -7  11   2     1791.11     1994.64    184.27 o 
  -6  11   2      145.70      195.71    126.58 o 
  -5  11   2      325.01      292.84    126.84 o 
  -4  11   2     2729.96     2706.47    181.17 o 
  -3  11   2       91.37       85.23    107.30 o 
  -2  11   2       65.17       -7.26     83.19 o 
  -1  11   2     2778.49     2934.02    192.40 o 
   0  11   2     2547.11     2623.64    190.27 o 
   1  11   2     2409.84     2450.61    270.65 o 
   2  11   2     4988.82     4929.78    218.23 o 
   3  11   2       14.01      -66.22    107.10 o 
   4  11   2      725.31      775.68    138.69 o 
   5  11   2     2151.25     2282.23    196.82 o 
   6  11   2      634.61      774.80    151.88 o 
   7  11   2     1843.56     1947.87    196.13 o 
   8  11   2     1743.48     1682.62    250.38 o 
   9  11   2      237.40       94.76    142.54 o 
  -7  12   2      737.03      789.67    172.23 o 
  -6  12   2     1857.05     2206.58    198.28 o 
  -5  12   2       35.83       -6.30    125.54 o 
  -4  12   2      158.17       57.09    125.18 o 
  -3  12   2     1439.30     2002.79    178.36 o 
  -2  12   2        0.15     -315.51    157.76 o 
  -1  12   2     1094.24     1220.20    267.03 o 
   0  12   2     1004.09     1419.81    259.07 o 
   1  12   2       88.32      264.98    178.02 o 
   2  12   2      104.31      170.87    120.94 o 
   3  12   2      139.43       -5.81    126.64 o 
   4  12   2      112.89       26.55    126.41 o 
   5  12   2     2631.33     2533.17    198.73 o 
   6  12   2        0.36     -103.08    137.01 o 
   7  12   2       28.77     -259.71    129.85 o 
  -3  13   2      237.47      751.15    254.73 o 
   0  13   2      467.53      561.56    208.41 o 
   1  13   2      323.44      713.52    240.25 o 
   2  13   2      948.38     1607.96    302.49 o 
   3  13   2      676.90      881.95    165.68 o 
 -15   1   3     3723.37     3725.38    286.57 o 
 -14   1   3        0.93       60.52    108.20 o 
 -13   1   3     8341.84     8278.93    182.10 o 
 -12   1   3       22.91       12.54     81.60 o 
 -11   1   3     1772.78     1586.25    106.85 o 
 -10   1   3     4038.33     4284.10    148.78 o 
  -9   1   3     4245.46     4010.11    137.58 o 
  -8   1   3     8910.98     9006.46    255.45 o 
  -7   1   3    33395.76    34032.06    502.33 o 
  -6   1   3     1360.36     1435.43     68.91 o 
  -5   1   3    27657.07    27620.49    404.16 o 
  -4   1   3    34854.13    34403.59    532.75 o 
  -3   1   3    21160.48    23527.28    333.34 o 
  -2   1   3      420.53      446.11     32.54 o 
  -1   1   3     7415.00     7954.44    127.69 o 
   0   1   3     9273.92     9699.38    118.29 o 
   1   1   3    16738.68    18158.71    223.27 o 
   2   1   3    18444.53    18356.43    229.61 o 
   3   1   3    14513.04    14760.31    171.26 o 
   4   1   3    10147.49     9612.00    122.20 o 
   5   1   3     4177.33     4081.22     69.73 o 
   6   1   3     3598.48     3799.90     71.77 o 
   7   1   3    13746.86    13780.90    178.97 o 
   8   1   3    12889.73    12084.31    166.81 o 
   9   1   3     1318.34     1361.12    101.10 o 
  10   1   3    10054.43     9602.37    182.22 o 
  11   1   3     2651.47     2252.74    105.29 o 
  12   1   3     1282.27     1547.57    160.16 o 
  13   1   3      391.47      648.45    139.69 o 
  14   1   3     1816.63     2095.83    202.44 o 
  15   1   3      127.94      172.45    150.18 o 
  16   1   3     2308.69     2883.71    221.84 o 
 -15   2   3      774.20      957.18    136.14 o 
 -14   2   3      991.22     1044.85    172.95 o 
 -13   2   3     5059.76     4929.45    196.18 o 
 -12   2   3      323.91      402.82     77.73 o 
 -11   2   3    12764.75    12096.95    192.43 o 
 -10   2   3     6008.47     5893.15    121.27 o 
  -9   2   3     6228.74     5751.04    154.34 o 
  -8   2   3     3828.86     3729.76    165.03 o 
  -7   2   3     9691.10    10375.54    165.21 o 
  -6   2   3     3685.64     3660.21     92.26 o 
  -5   2   3    27796.16    28593.23    399.25 o 
  -4   2   3    44424.47    43585.39    517.93 o 
  -3   2   3   127987.00   131551.12   1710.12 o 
  -2   2   3     2250.38     2459.60     83.72 o 
  -1   2   3   137387.66   142920.23   1851.57 o 
   0   2   3     5479.67     6077.71    109.27 o 
   1   2   3      779.91      907.30     30.26 o 
   2   2   3     2075.39     2019.56    106.23 o 
   3   2   3     5841.94     5970.77    123.05 o 
   4   2   3    52191.42    51870.04    725.86 o 
   5   2   3    13277.79    13156.50    189.67 o 
   6   2   3     9854.49     9569.19    129.77 o 
   7   2   3     2477.95     2134.48     58.11 o 
   8   2   3     3582.03     3542.12     77.70 o 
   9   2   3     2951.44     2753.52    139.01 o 
  10   2   3    10115.40     9748.78    213.79 o 
  11   2   3      494.40      479.58     83.43 o 
  12   2   3     1373.89     1553.77    135.96 o 
  13   2   3     1564.93     1822.05    185.23 o 
  14   2   3     3165.80     3291.96    392.95 o 
  15   2   3      183.96      132.74    155.04 o 
  16   2   3        1.84        9.80    259.07 o 
 -16   3   3      364.52      479.39    136.77 o 
 -15   3   3      808.59      813.11    279.33 o 
 -14   3   3       44.29     -200.30    100.15 o 
 -13   3   3      695.00      672.15    115.75 o 
 -12   3   3     8117.02     7986.29    251.81 o 
 -11   3   3      449.62      480.35     98.44 o 
 -10   3   3      661.05      657.09     70.88 o 
  -9   3   3      167.59      263.33     66.43 o 
  -8   3   3    31781.43    32019.25    415.50 o 
  -7   3   3      828.95      972.50     57.94 o 
  -6   3   3     8676.91     8375.86    132.55 o 
  -5   3   3      900.46      855.23     45.00 o 
  -4   3   3      885.22     1058.24     52.86 o 
  -3   3   3    12608.36    12806.27    184.53 o 
  -2   3   3   107850.99   112561.68   1298.30 o 
  -1   3   3       31.43        8.68     25.40 o 
   0   3   3     8179.59     8486.43    164.82 o 
   1   3   3      839.71      918.54     36.98 o 
   2   3   3     4134.25     3761.18    103.20 o 
   3   3   3    19322.00    18046.08    422.11 o 
   4   3   3     4674.34     4825.25    170.55 o 
   5   3   3      186.40      171.47     47.19 o 
   6   3   3    17324.90    17722.01    443.74 o 
   7   3   3      311.88      294.46     67.73 o 
   8   3   3     1025.78     1081.81     85.93 o 
   9   3   3        5.24       29.90     63.10 o 
  10   3   3     1880.44     1954.21    109.30 o 
  11   3   3     5140.73     4772.76    155.57 o 
  12   3   3        7.90      -21.27     75.31 o 
  13   3   3      355.21      554.92     97.73 o 
  14   3   3      511.64      696.16    214.20 o 
  15   3   3     1548.41     2587.79    314.07 o 
 -16   4   3     1098.34     1395.63    161.35 o 
 -15   4   3      285.41      366.97    120.23 o 
 -14   4   3     3358.30     2983.07    179.34 o 
 -13   4   3        0.12     -184.27     92.14 o 
 -12   4   3     3206.17     3061.65    166.49 o 
 -11   4   3     5341.05     4784.34    406.69 o 
 -10   4   3       11.14      -54.58     76.42 o 
  -9   4   3     1621.61     1788.93     99.65 o 
  -8   4   3    15737.94    14760.53    268.86 o 
  -7   4   3       39.21       48.06     36.15 o 
  -6   4   3     6680.22     6264.54    107.68 o 
  -5   4   3    18663.49    18598.66    304.15 o 
  -4   4   3     7390.12     7397.22    198.67 o 
  -3   4   3     2083.12     1875.44     64.90 o 
  -2   4   3    16253.10    16262.67    355.13 o 
  -1   4   3      209.95      333.83     37.21 o 
   0   4   3    12924.77    12834.90    265.93 o 
   1   4   3    12053.49    11525.43    164.51 o 
   2   4   3     5736.44     5722.71    124.33 o 
   3   4   3     7341.38     6832.68    122.55 o 
   4   4   3       90.42       86.78     35.32 o 
   5   4   3     3535.33     3216.23    107.10 o 
   6   4   3     6967.81     6608.19    158.56 o 
   7   4   3     1883.13     1869.96     96.56 o 
   8   4   3     3283.63     2947.74    123.73 o 
   9   4   3    12632.52    12204.16    254.30 o 
  10   4   3     2819.22     2728.47    123.39 o 
  11   4   3     5330.18     4945.69    167.79 o 
  12   4   3     1660.00     1980.49    132.09 o 
  13   4   3      213.17       29.73    114.47 o 
  14   4   3      402.59      429.22    197.56 o 
 -15   5   3      469.37      442.74    139.89 o 
 -14   5   3      345.82      369.02    204.79 o 
 -13   5   3     2025.08     1892.74    169.76 o 
 -12   5   3       36.31       77.93     92.81 o 
 -11   5   3       36.52      -41.13    175.85 o 
 -10   5   3     1420.59     1452.03    132.46 o 
  -9   5   3     1630.97     1772.41    133.14 o 
  -8   5   3        0.58      -28.44     46.18 o 
  -7   5   3     2365.35     2319.20     99.85 o 
  -6   5   3      138.94      149.53     38.99 o 
  -5   5   3     2702.07     2974.89     90.27 o 
  -4   5   3     3028.26     2915.63     86.90 o 
  -3   5   3       39.66       95.18     37.67 o 
  -2   5   3      527.11      632.64     48.11 o 
  -1   5   3     2956.32     3184.24     92.96 o 
   0   5   3     3309.71     3437.25     83.13 o 
   1   5   3    20116.06    22141.73    294.55 o 
   2   5   3     5468.25     5314.92    101.09 o 
   3   5   3     1872.95     1769.52     92.66 o 
   4   5   3       47.18      100.27     37.18 o 
   5   5   3      142.13       37.56     56.20 o 
   6   5   3      225.36      148.09     67.99 o 
   7   5   3     3032.06     3173.64    122.77 o 
   8   5   3     9106.03     8740.37    220.02 o 
   9   5   3      139.33        2.70     73.05 o 
  10   5   3       23.47      -82.13    116.92 o 
  11   5   3      251.51      211.74    115.20 o 
  12   5   3       73.87      100.48    103.30 o 
  13   5   3       69.71       28.08    117.49 o 
  14   5   3      510.21      512.36    142.10 o 
 -15   6   3       30.38        0.70    133.52 o 
 -14   6   3     5891.50     6021.01    284.40 o 
 -13   6   3        0.38     -119.69    201.90 o 
 -12   6   3      557.80      603.19    132.46 o 
 -11   6   3      324.23      331.07    198.28 o 
 -10   6   3      283.49      223.61    169.34 o 
  -9   6   3      816.03      809.85    129.53 o 
  -8   6   3    14927.02    14327.77    287.02 o 
  -7   6   3     5071.79     5122.30    152.69 o 
  -6   6   3     7148.80     7070.47    148.14 o 
  -5   6   3      703.78      769.89     65.41 o 
  -4   6   3    11331.10    10873.55    194.25 o 
  -3   6   3      175.17      197.78     46.31 o 
  -2   6   3     1580.60     1530.27     68.31 o 
  -1   6   3     7147.54     6978.21    133.19 o 
   0   6   3    16386.71    16151.98    236.12 o 
   1   6   3     9027.46     8869.23    151.54 o 
   2   6   3    17187.29    16756.78    239.48 o 
   3   6   3    11746.64    11075.65    219.73 o 
   4   6   3      341.21      394.77     59.55 o 
   5   6   3     1940.13     1795.37    101.77 o 
   6   6   3     4391.69     4282.62    149.08 o 
   7   6   3     9434.20     9418.26    217.42 o 
   8   6   3     3804.99     3711.14    163.69 o 
   9   6   3     7684.69     7564.32    201.97 o 
  10   6   3     1592.25     1748.29    138.14 o 
  11   6   3     1947.74     2131.20    241.70 o 
  12   6   3      305.01      223.33    138.22 o 
  13   6   3      843.74      987.53    264.86 o 
  14   6   3      373.34      233.32    132.29 o 
 -14   7   3      394.12      221.78    140.13 o 
 -13   7   3      229.32      206.48    248.21 o 
 -12   7   3     7503.50     7481.22    279.43 o 
 -11   7   3       91.59      -61.25    100.15 o 
 -10   7   3     7099.31     6639.12    246.41 o 
  -9   7   3      252.95       56.59     97.67 o 
  -8   7   3    12454.64    11429.58    379.92 o 
  -7   7   3       54.31      143.15     67.23 o 
  -6   7   3     6088.49     6018.77    169.46 o 
  -5   7   3     4035.21     4489.42    119.72 o 
  -4   7   3    11608.32    11349.05    349.91 o 
  -3   7   3     6753.51     6664.20    140.69 o 
  -2   7   3    32325.62    32531.26    433.76 o 
  -1   7   3     5236.04     5119.94    119.03 o 
   0   7   3     1789.77     1646.81     75.13 o 
   1   7   3      543.19      430.12     53.63 o 
   2   7   3     3801.42     3526.09    101.32 o 
   3   7   3    12321.20    11524.23    277.17 o 
   4   7   3     9992.85     9862.34    273.58 o 
   5   7   3    10087.99     9560.42    361.83 o 
   6   7   3     9917.58     9580.04    280.05 o 
   7   7   3     5162.74     4873.49    157.15 o 
   8   7   3     3797.51     3728.65    157.17 o 
   9   7   3      994.65      950.74    133.78 o 
  10   7   3      316.06      232.12    110.31 o 
  11   7   3     8365.74     7907.94    286.18 o 
  12   7   3      939.18     1063.17    159.27 o 
  13   7   3     3137.00     3437.72    210.39 o 
 -13   8   3     1173.39     1450.93    178.64 o 
 -12   8   3      150.01      219.51    143.28 o 
 -11   8   3       28.99       78.69    116.47 o 
 -10   8   3      569.22      450.88    125.89 o 
  -9   8   3     2376.19     2350.77    162.63 o 
  -8   8   3      597.65      680.47    122.06 o 
  -7   8   3       28.46     -133.03     83.09 o 
  -6   8   3       24.05      -51.72     62.45 o 
  -5   8   3     3064.32     3075.12    128.03 o 
  -4   8   3     1773.96     1905.69     91.91 o 
  -3   8   3      287.30      341.93     61.35 o 
  -2   8   3      122.04      197.16     56.50 o 
  -1   8   3     3865.33     3592.97    142.69 o 
   0   8   3      914.03     1053.60     74.29 o 
   1   8   3      161.51      101.13     50.11 o 
   2   8   3     1706.03     1921.52    112.99 o 
   3   8   3      471.38      521.27    102.91 o 
   4   8   3      335.30      449.89    201.18 o 
   5   8   3     4285.56     4142.61    235.19 o 
   6   8   3      598.85      728.73    121.27 o 
   7   8   3      952.72      833.92    132.49 o 
   8   8   3      307.37      141.05    105.74 o 
   9   8   3        3.00      -93.62    104.36 o 
  10   8   3     1978.51     1919.25    177.52 o 
  11   8   3      539.88      419.39    134.15 o 
  12   8   3      113.78       -9.18    129.55 o 
 -12   9   3       42.01       87.15    128.61 o 
 -11   9   3      179.30     -119.46    127.89 o 
 -10   9   3     3991.04     4056.38    265.58 o 
  -9   9   3     1040.29      902.83    139.49 o 
  -8   9   3      707.69      639.48    119.20 o 
  -7   9   3     3111.71     2768.70    169.35 o 
  -6   9   3      223.49      153.11    107.82 o 
  -5   9   3     1996.32     2019.13    120.62 o 
  -4   9   3     2622.76     2830.61    131.94 o 
  -3   9   3     1084.30     1440.17     90.09 o 
  -2   9   3     1031.43     1368.61     87.20 o 
  -1   9   3     9111.89     8952.17    180.57 o 
   0   9   3        1.20      -95.68     52.93 o 
   1   9   3       45.99      120.10     87.68 o 
   2   9   3      820.47      715.93    116.21 o 
   3   9   3      348.44      488.88    164.27 o 
   4   9   3     5852.46     5445.73    219.80 o 
   5   9   3     2198.31     2266.41    167.22 o 
   6   9   3      152.33      115.58    104.21 o 
   7   9   3      753.12      901.44    138.68 o 
   8   9   3     1253.75     1333.13    160.93 o 
   9   9   3     1032.19      811.25    150.56 o 
  10   9   3     2072.09     2277.90    191.55 o 
  11   9   3       52.00       84.19    133.88 o 
 -11  10   3      321.47      119.08    143.03 o 
 -10  10   3      355.22      268.39    176.57 o 
  -9  10   3      161.94      -82.78    124.15 o 
  -8  10   3     3176.94     3039.89    191.15 o 
  -7  10   3       63.59      106.61    110.53 o 
  -6  10   3     4057.37     3787.05    280.05 o 
  -5  10   3     3154.88     3136.96    174.22 o 
  -4  10   3     2304.73     2319.08    152.60 o 
  -3  10   3      268.02      199.06     85.44 o 
  -2  10   3       90.29       67.56     63.57 o 
  -1  10   3       16.62      -33.44     61.54 o 
   0  10   3     4107.62     4038.04    157.31 o 
   1  10   3     3874.29     3673.15    183.95 o 
   2  10   3     5534.18     5556.71    221.71 o 
   3  10   3       44.86       13.32    123.75 o 
   4  10   3     1017.73      979.63    355.31 o 
   5  10   3       37.88      -47.22    109.38 o 
   6  10   3      126.87      -73.71    158.48 o 
   7  10   3      551.34      642.54    142.84 o 
   8  10   3     4210.59     4253.39    226.00 o 
   9  10   3     1842.82     1965.48    199.92 o 
  10  10   3      294.93     -159.53    178.02 o 
  -9  11   3      555.47      419.86    325.65 o 
  -8  11   3      962.16      797.12    160.27 o 
  -7  11   3     4612.62     4632.86    228.76 o 
  -6  11   3      136.68      268.14    123.36 o 
  -5  11   3     4735.25     4571.89    216.59 o 
  -4  11   3      403.42      235.53    181.64 o 
  -3  11   3     1067.09     1246.87    120.88 o 
  -2  11   3     3031.39     3156.35    145.59 o 
  -1  11   3      250.42      217.80     95.35 o 
   0  11   3     2275.10     2359.34    172.83 o 
   1  11   3     5638.55     5266.85    230.55 o 
   2  11   3     2158.57     2424.61    188.25 o 
   3  11   3     2983.16     2920.73    186.90 o 
   4  11   3       36.22      -38.48    112.66 o 
   5  11   3      351.98      498.67    138.69 o 
   6  11   3     2238.01     2271.00    197.12 o 
   7  11   3       70.45       88.19    137.28 o 
   8  11   3     1342.00     1913.59    203.07 o 
  -7  12   3       51.81     -102.06    131.45 o 
  -6  12   3      143.18      -72.28    124.50 o 
  -5  12   3     3508.78     3552.17    233.02 o 
  -4  12   3     1375.45     1634.16    193.22 o 
  -3  12   3     3451.03     3113.17    318.41 o 
  -2  12   3     3993.18     4528.64    301.04 o 
  -1  12   3     6225.05     6588.16    406.69 o 
   0  12   3     1042.36     1302.58    247.49 o 
   1  12   3      177.59      161.25    125.92 o 
   2  12   3       71.16       10.13    260.52 o 
   3  12   3      483.46      546.14    149.44 o 
   4  12   3     5329.41     5168.49    247.51 o 
   5  12   3     4516.91     4632.42    240.24 o 
   6  12   3     2180.51     2276.60    209.26 o 
  -3  13   3        0.12      480.51    231.57 o 
  -1  13   3      473.64      493.53    234.46 o 
   0  13   3     1053.79     1270.74    257.62 o 
   1  13   3       84.63      396.56    224.33 o 
   2  13   3      918.42     1099.96    175.26 o 
 -14   0   4     2153.07     2241.89    206.97 o 
 -13   0   4      518.36      398.01    136.05 o 
 -12   0   4    26893.26    27581.41    756.94 o 
 -11   0   4     2534.93     2476.35    185.26 o 
 -10   0   4     2021.00     1871.37    156.31 o 
  -9   0   4     6078.02     6193.05    250.38 o 
  -8   0   4    76495.30    76972.36   1755.59 o 
  -7   0   4     6203.52     6502.77    234.46 o 
  -6   0   4    15711.27    15353.08    416.83 o 
  -5   0   4    21195.10    21129.30    529.72 o 
  -4   0   4    39155.66    38158.96    681.82 o 
  -3   0   4     1190.73     1305.99     73.94 o 
  -2   0   4    81355.78    82200.06   2178.93 o 
  -1   0   4     8856.21     9301.57    270.45 o 
   0   0   4    80781.27    85462.37   1146.04 o 
   1   0   4    53277.42    55931.63    761.46 o 
   2   0   4   100684.77   101786.34   1361.63 o 
   3   0   4    35854.84    34957.35    489.89 o 
   4   0   4    57842.50    63313.36    864.65 o 
   5   0   4     4330.52     4275.71     99.09 o 
   6   0   4      531.43      576.26     49.77 o 
   7   0   4    16187.22    15866.53    263.24 o 
   8   0   4     4786.76     5029.20    127.02 o 
   9   0   4    25927.32    25027.90    399.17 o 
  10   0   4     3590.59     3240.98    141.88 o 
  11   0   4     4304.46     4108.92    266.31 o 
  12   0   4     5783.53     6174.23    332.88 o 
  13   0   4      257.46      -40.52    169.34 o 
  14   0   4      575.11      700.50    218.54 o 
  15   0   4     4750.28     5045.33    341.57 o 
  16   0   4        0.75      412.48    228.68 o 
 -15   1   4        4.41       75.20    106.07 o 
 -14   1   4       33.19     -136.35    204.79 o 
 -13   1   4      427.17      467.14    100.54 o 
 -12   1   4     2059.95     2108.12    117.92 o 
 -11   1   4     4659.45     4708.35    187.91 o 
 -10   1   4     6483.88     5936.79    173.96 o 
  -9   1   4      360.99      384.76     66.55 o 
  -8   1   4    10148.12    10097.52    201.12 o 
  -7   1   4     1129.97     1247.90     85.02 o 
  -6   1   4       52.85       32.56     40.54 o 
  -5   1   4     7372.99     6989.65    139.25 o 
  -4   1   4     3456.67     3785.73     91.31 o 
  -3   1   4    28396.53    29456.93    414.01 o 
  -2   1   4     8698.13     9210.02    186.42 o 
  -1   1   4      849.41      874.77     34.02 o 
   0   1   4     6897.31     7619.63    100.41 o 
   1   1   4       52.88       87.79     19.13 o 
   2   1   4        1.74      -17.41     20.17 o 
   3   1   4    15954.95    16312.64    286.52 o 
   4   1   4      583.36      641.32     30.01 o 
   5   1   4    11957.19    12360.72    144.27 o 
   6   1   4     3826.23     3845.49     68.13 o 
   7   1   4    12239.55    11618.98    146.45 o 
   8   1   4     1857.76     1715.35     57.04 o 
   9   1   4     3569.40     3555.21    111.14 o 
  10   1   4       35.87      -15.34     57.11 o 
  11   1   4     5127.04     4887.82    155.16 o 
  12   1   4        9.97      -86.77    166.44 o 
  13   1   4     8098.18     7946.04    276.76 o 
  14   1   4     1301.45     1713.03    192.39 o 
  15   1   4      459.59      653.33    166.78 o 
 -16   2   4        0.75      254.73    220.71 o 
 -15   2   4     1075.79     1083.36    214.20 o 
 -14   2   4     2896.43     2679.17    171.51 o 
 -13   2   4      332.47      263.32    117.23 o 
 -12   2   4      248.22      300.51     78.34 o 
 -11   2   4     1334.13     1589.60    123.46 o 
 -10   2   4     1623.38     1616.41     83.19 o 
  -9   2   4     6803.52     6576.55    161.12 o 
  -8   2   4      212.71       49.17     71.64 o 
  -7   2   4       41.85       37.11     54.56 o 
  -6   2   4    13059.26    13167.58    265.50 o 
  -5   2   4     9319.06     9080.20    166.98 o 
  -4   2   4    16789.55    19163.54    291.44 o 
  -3   2   4    24729.38    25854.96    747.13 o 
  -2   2   4    36631.87    41819.36   1065.19 o 
  -1   2   4     6156.21     6694.98    143.21 o 
   0   2   4    36684.74    38081.11    883.32 o 
   1   2   4     3389.36     3295.04     68.56 o 
   2   2   4     3129.29     3061.01     93.12 o 
   3   2   4     8484.36     8254.39    156.75 o 
   4   2   4    10989.95    10915.85    194.65 o 
   5   2   4     3576.76     3748.82    104.09 o 
   6   2   4     4690.99     4287.86     75.71 o 
   7   2   4        0.50        7.80     27.31 o 
   8   2   4     1010.06     1425.11     91.80 o 
   9   2   4      625.66      611.06     77.50 o 
  10   2   4     2006.35     2057.46    106.46 o 
  11   2   4     1973.24     1858.79    154.38 o 
  12   2   4       16.40        9.58     82.73 o 
  13   2   4       83.52      -17.90    125.83 o 
  14   2   4      654.12     1096.99    325.65 o 
  15   2   4       69.84      266.16    335.05 o 
 -16   3   4     2855.63     2653.76    181.73 o 
 -15   3   4       19.27      -53.16    104.32 o 
 -14   3   4      402.89      549.29    159.93 o 
 -13   3   4        1.75      -55.72     92.49 o 
 -12   3   4     6070.24     5560.63    210.17 o 
 -11   3   4        8.19      -31.09     66.28 o 
 -10   3   4     8675.98     8636.33    197.34 o 
  -9   3   4      967.40     1126.47    115.24 o 
  -8   3   4     5716.04     5728.71    133.71 o 
  -7   3   4     4223.38     3986.00    103.72 o 
  -6   3   4      860.94      946.27     51.41 o 
  -5   3   4      968.05     1142.16     64.97 o 
  -4   3   4    18268.24    17651.54    532.14 o 
  -3   3   4     8630.83     8906.57    216.32 o 
  -2   3   4    34842.53    37022.30    912.86 o 
  -1   3   4    47030.09    48047.25    577.42 o 
   0   3   4     3643.48     3967.20     77.62 o 
   1   3   4     4294.72     4397.39     72.65 o 
   2   3   4     2871.99     2498.54     94.70 o 
   3   3   4     7633.29     7132.37    158.29 o 
   4   3   4     9254.22     9527.54    184.20 o 
   5   3   4    16032.28    15092.30    400.89 o 
   6   3   4     1271.45     1383.97     84.72 o 
   7   3   4    17047.68    16229.37    290.37 o 
   8   3   4      154.54      170.91     67.28 o 
   9   3   4      878.96     1128.66     95.37 o 
  10   3   4     3495.69     3515.06    133.79 o 
  11   3   4      501.74      698.10    174.09 o 
  12   3   4      414.02      569.40     92.29 o 
  13   3   4     5379.07     5207.04    178.63 o 
  14   3   4      372.16      536.16    153.35 o 
  15   3   4     1011.39     1390.63    328.54 o 
 -16   4   4      897.58      888.18    222.89 o 
 -15   4   4     1301.75     1507.91    161.30 o 
 -14   4   4      943.85      998.35    145.45 o 
 -13   4   4      212.43      155.87    107.15 o 
 -12   4   4     5307.05     4760.77    200.30 o 
 -11   4   4     1899.57     1917.68    141.46 o 
 -10   4   4     1900.29     1747.21    128.24 o 
  -9   4   4    12747.49    12266.42    277.11 o 
  -8   4   4     1184.51     1614.44     94.73 o 
  -7   4   4     3534.59     3472.43     83.15 o 
  -6   4   4     3945.14     4171.76    104.85 o 
  -5   4   4     2763.01     2958.69     86.40 o 
  -4   4   4    32915.61    33581.24    431.13 o 
  -3   4   4     2343.65     2316.27     72.71 o 
  -2   4   4        4.89      -23.47     29.44 o 
  -1   4   4    14947.18    15365.90    216.29 o 
   0   4   4     1113.80     1517.71     52.72 o 
   1   4   4    22017.26    22435.97    289.99 o 
   2   4   4    37734.46    38664.22    652.61 o 
   3   4   4     3227.38     3236.66    118.45 o 
   4   4   4    14262.77    13958.68    250.76 o 
   5   4   4     1116.55     1285.78     82.64 o 
   6   4   4     5488.13     5382.57    145.93 o 
   7   4   4     4728.69     4329.77    136.39 o 
   8   4   4     1018.55     1064.86     93.08 o 
   9   4   4     3294.45     3234.46    129.82 o 
  10   4   4     1916.50     1948.90    114.56 o 
  11   4   4     1094.03     1201.56    112.34 o 
  12   4   4     3315.17     3066.32    182.63 o 
  13   4   4        4.55       29.68     95.34 o 
  14   4   4     2949.01     3294.08    253.28 o 
  15   4   4      482.42      561.56    251.83 o 
 -15   5   4     3597.72     3631.56    209.75 o 
 -14   5   4       34.68      -63.51    111.04 o 
 -13   5   4     5880.88     5659.03    230.59 o 
 -12   5   4      609.43      622.10    121.92 o 
 -11   5   4     2710.62     2428.10    150.61 o 
 -10   5   4      736.49      752.99    114.94 o 
  -9   5   4     6554.14     6927.42    228.30 o 
  -8   5   4     1471.89     1648.03     83.86 o 
  -7   5   4    12459.69    12140.25    208.03 o 
  -6   5   4    19826.75    20505.04    299.41 o 
  -5   5   4    12663.61    12200.04    200.20 o 
  -4   5   4    10318.07    10829.53    181.86 o 
  -3   5   4     2633.61     2885.83     84.62 o 
  -2   5   4      526.93      707.47     50.78 o 
  -1   5   4      537.05      504.75     45.38 o 
   0   5   4    28535.64    28971.43    411.95 o 
   1   5   4    14910.33    14407.79    337.43 o 
   2   5   4    39626.75    38428.24    476.86 o 
   3   5   4    13403.19    12611.25    229.33 o 
   4   5   4    13115.50    12279.56    236.92 o 
   5   5   4     1356.19     1571.75     96.56 o 
   6   5   4     6753.49     6295.78    166.29 o 
   7   5   4       80.13       19.72     66.64 o 
   8   5   4    11785.71    11939.94    254.12 o 
   9   5   4    13665.24    12804.65    272.17 o 
  10   5   4    16456.42    15460.61    357.61 o 
  11   5   4     1217.43     1207.09    121.34 o 
  12   5   4     2265.41     2332.80    138.89 o 
  13   5   4      348.61      304.94    245.32 o 
  14   5   4     1563.36     1705.18    175.36 o 
 -15   6   4     1037.78     1120.25    172.95 o 
 -14   6   4     1698.71     1707.87    175.44 o 
 -13   6   4      914.14     1058.90    151.62 o 
 -12   6   4      481.12      390.61    138.94 o 
 -11   6   4     2814.66     2663.77    166.09 o 
 -10   6   4      329.63      361.84     97.63 o 
  -9   6   4     9525.86     8730.81    213.83 o 
  -8   6   4     8524.31     8312.87    221.28 o 
  -7   6   4       36.27       22.07     54.12 o 
  -6   6   4      175.25      287.19     57.16 o 
  -5   6   4        4.60      -56.87     44.22 o 
  -4   6   4     4811.38     4626.98    115.70 o 
  -3   6   4     2234.54     2270.64    113.64 o 
  -2   6   4      603.25      788.67     58.89 o 
  -1   6   4     2397.89     2325.40     78.17 o 
   0   6   4    10316.87     9929.36    167.09 o 
   1   6   4      324.26      442.25     45.95 o 
   2   6   4     2125.91     1911.61     67.27 o 
   3   6   4       70.83       95.70     53.82 o 
   4   6   4        5.40       12.69    128.81 o 
   5   6   4     4003.58     3817.43    133.92 o 
   6   6   4    18957.73    17942.53    330.73 o 
   7   6   4       13.84      -30.38     70.21 o 
   8   6   4     1132.87     1251.26    108.62 o 
   9   6   4      317.49      480.55     90.40 o 
  10   6   4      611.75      561.97    102.33 o 
  11   6   4       97.99       78.08    111.56 o 
  12   6   4     2588.88     2544.05    181.29 o 
  13   6   4        2.28     -205.68    114.41 o 
  14   6   4     2820.64     2969.18    381.37 o 
 -14   7   4      452.90      604.53    151.01 o 
 -13   7   4      593.79      409.44    133.88 o 
 -12   7   4       26.06       54.54    117.23 o 
 -11   7   4        2.41       25.71    104.62 o 
 -10   7   4     2075.15     1979.38    154.02 o 
  -9   7   4       56.04      -44.32     87.62 o 
  -8   7   4        4.95      182.19     66.92 o 
  -7   7   4      335.18      429.38     77.66 o 
  -6   7   4      616.77      730.33     73.20 o 
  -5   7   4     2135.55     2203.00     93.01 o 
  -4   7   4       21.79      -12.31     61.00 o 
  -3   7   4      426.80      648.20     85.02 o 
  -2   7   4      913.95     1058.25     72.58 o 
  -1   7   4     1795.20     1761.23     86.28 o 
   0   7   4     2791.33     2550.35     87.53 o 
   1   7   4     5891.92     5658.10    210.15 o 
   2   7   4      400.70      388.23     70.37 o 
   3   7   4      740.08      865.17    109.49 o 
   4   7   4      726.74      510.80    104.85 o 
   5   7   4      205.63      180.78    171.51 o 
   6   7   4      392.10      425.70    109.18 o 
   7   7   4     2186.81     1935.60    118.33 o 
   8   7   4     6075.35     5761.64    235.36 o 
   9   7   4      399.49      530.28    101.24 o 
  10   7   4      998.37     1088.08    153.36 o 
  11   7   4      520.34      305.19    133.21 o 
  12   7   4       97.28      191.05    133.13 o 
  13   7   4        8.76      303.96    138.68 o 
 -13   8   4      409.62      672.55    146.05 o 
 -12   8   4      124.48     -139.95    120.21 o 
 -11   8   4     4460.75     4553.79    224.96 o 
 -10   8   4      574.48      437.48    129.57 o 
  -9   8   4     9866.18     9194.38    294.39 o 
  -8   8   4     1219.91     1240.84    137.66 o 
  -7   8   4     3732.72     3491.82    140.24 o 
  -6   8   4     3532.31     3416.87    136.73 o 
  -5   8   4      964.79     1148.51     83.90 o 
  -4   8   4     1004.32     1191.79     81.88 o 
  -3   8   4    13448.29    13023.11    226.84 o 
  -2   8   4     9161.99     8980.26    176.11 o 
  -1   8   4     7787.08     7511.03    177.51 o 
   0   8   4     4780.93     4802.67    158.97 o 
   1   8   4       24.84       14.59     67.73 o 
   2   8   4      109.82      128.42     99.86 o 
   3   8   4     5540.07     5334.92    203.91 o 
   4   8   4    11847.78    11479.62    318.70 o 
   5   8   4     2283.73     2160.10    153.21 o 
   6   8   4     3789.99     3508.69    182.69 o 
   7   8   4     1606.36     1735.58    163.01 o 
   8   8   4      774.31      860.41    134.93 o 
   9   8   4      457.65      427.85    163.55 o 
  10   8   4      780.28      689.05    146.61 o 
  11   8   4      339.49      405.80    250.38 o 
  12   8   4     5222.92     5205.33    334.33 o 
 -12   9   4       72.57      222.69    135.61 o 
 -11   9   4     1443.10     1803.58    180.11 o 
 -10   9   4     1096.75     1375.98    295.25 o 
  -9   9   4      621.05      486.63    131.42 o 
  -8   9   4      830.68      936.60    137.30 o 
  -7   9   4     2305.23     2209.41    157.18 o 
  -6   9   4     1730.74     1987.71    126.42 o 
  -5   9   4    11094.83    10853.96    254.68 o 
  -4   9   4      709.58      723.25     79.16 o 
  -3   9   4     1467.58     1395.08     91.86 o 
  -2   9   4     1310.22     1364.17     89.71 o 
  -1   9   4        3.91      -26.31     59.12 o 
   0   9   4     9292.85     9258.08    226.41 o 
   1   9   4     5162.36     5118.14    322.03 o 
   2   9   4     4421.85     4740.80    198.78 o 
   3   9   4     8226.68     8068.79    263.88 o 
   4   9   4     1813.42     2047.40    160.99 o 
   5   9   4      202.74      218.76    244.60 o 
   6   9   4     1004.86     1208.94    222.89 o 
   7   9   4      662.29      653.10    138.50 o 
   8   9   4     1459.27     1651.04    172.06 o 
   9   9   4     3755.74     3649.94    225.78 o 
  10   9   4     1093.84     1294.18    177.61 o 
  11   9   4       83.20     -115.96    136.79 o 
 -11  10   4       81.14      -37.15    140.47 o 
 -10  10   4      339.80      553.10    155.59 o 
  -9  10   4      867.46      775.50    160.65 o 
  -8  10   4      662.99      764.55    143.61 o 
  -7  10   4      940.77     1184.95    149.98 o 
  -6  10   4     2725.81     2451.31    167.04 o 
  -5  10   4     3359.05     3469.85    188.80 o 
  -4  10   4     4253.26     4127.17    194.32 o 
  -3  10   4      780.05      915.67    160.10 o 
  -2  10   4      463.87      550.38    111.76 o 
  -1  10   4     1704.70     1939.36    129.34 o 
   0  10   4     2019.18     2049.03    191.77 o 
   1  10   4     3728.06     3880.50    268.48 o 
   2  10   4     4702.24     4501.27    337.95 o 
   3  10   4     1142.35     1309.44    150.22 o 
   4  10   4      230.63      306.79    121.14 o 
   5  10   4      167.69      184.86    119.40 o 
   6  10   4      139.73      343.25    128.61 o 
   7  10   4     2587.20     2633.64    197.56 o 
   8  10   4      530.18      554.93    152.68 o 
   9  10   4     2550.84     2879.64    225.86 o 
  10  10   4       29.91     -224.54    141.36 o 
  -9  11   4       29.28       16.38    128.52 o 
  -8  11   4      201.88      374.71    170.06 o 
  -7  11   4     3778.74     4086.53    212.80 o 
  -6  11   4      952.46     1163.07    153.88 o 
  -5  11   4       16.07       39.89    112.84 o 
  -4  11   4      624.61      848.66    112.24 o 
  -3  11   4       10.11      129.30    142.14 o 
  -2  11   4     1174.65     1281.21    278.61 o 
  -1  11   4     1415.03     1554.62    158.22 o 
   0  11   4      205.08      241.60    117.05 o 
   1  11   4     3581.12     3285.41    287.29 o 
   2  11   4      888.50      953.28    148.30 o 
   3  11   4     2188.93     2617.41    197.86 o 
   4  11   4     1600.88     1910.09    188.25 o 
   5  11   4        3.85      -83.05    124.24 o 
   6  11   4       85.31      -82.36    129.65 o 
   7  11   4     8249.43     8276.32    544.19 o 
   8  11   4      890.05      649.82    169.15 o 
  -7  12   4      101.14      211.16    137.45 o 
  -6  12   4      459.41      210.44    132.47 o 
  -5  12   4       58.13      198.27    125.84 o 
  -4  12   4      349.44      398.57    207.69 o 
  -3  12   4     1288.09     1234.56    243.15 o 
  -2  12   4      250.28      269.20    186.70 o 
  -1  12   4        2.63      172.23    179.47 o 
   0  12   4       31.32      -41.12    125.92 o 
   1  12   4      315.77      381.74    131.73 o 
   2  12   4      185.35       29.35    123.21 o 
   3  12   4       47.05      111.51    184.53 o 
   4  12   4     1534.22     1960.65    481.95 o 
   5  12   4     1104.55      956.15    172.05 o 
   6  12   4       24.88     -239.31    136.52 o 
  -1  13   4     3739.63     3671.83    325.65 o 
   0  13   4      909.46     1052.20    261.96 o 
   1  13   4       86.83      319.86    225.78 o 
   2  13   4        2.61      -18.42    141.19 o 
 -16   1   5        5.85      238.81    192.49 o 
 -15   1   5     1106.35     1228.91    165.72 o 
 -14   1   5      649.84      563.00    154.86 o 
 -13   1   5     5319.80     5218.72    172.64 o 
 -12   1   5      708.97      799.80    117.90 o 
 -11   1   5     4956.74     4762.78    154.58 o 
 -10   1   5     4610.42     4678.30    144.51 o 
  -9   1   5      718.08      695.41     78.89 o 
  -8   1   5     6775.31     6650.82    156.36 o 
  -7   1   5     4010.96     3585.41    108.81 o 
  -6   1   5     6204.38     5884.62    134.69 o 
  -5   1   5    18903.30    18995.85    348.98 o 
  -4   1   5    34737.08    34566.97    488.36 o 
  -3   1   5    11532.83    11826.54    345.78 o 
  -2   1   5      442.55      658.95     42.51 o 
  -1   1   5    16871.50    18741.05    219.91 o 
   0   1   5    16399.31    16707.12    234.09 o 
   1   1   5    24137.68    24750.07    285.44 o 
   2   1   5    31374.10    31082.08    356.59 o 
   3   1   5      445.50      844.11     77.46 o 
   4   1   5    20721.87    20214.61    216.79 o 
   5   1   5      979.98     1174.86     76.75 o 
   6   1   5     1407.84     1271.70     45.90 o 
   7   1   5     1717.93     1461.90     51.93 o 
   8   1   5     6248.49     6075.00    112.40 o 
   9   1   5        9.32      -61.37     53.54 o 
  10   1   5    19163.93    18353.42    289.76 o 
  11   1   5       14.63       12.30    113.60 o 
  12   1   5     1416.57     1710.14    176.91 o 
  13   1   5        4.86       74.10    130.70 o 
  14   1   5      122.47      316.65    146.34 o 
  15   1   5       64.78      227.95    154.53 o 
 -16   2   5      442.55      819.02    145.96 o 
 -15   2   5     2281.18     2427.78    237.36 o 
 -14   2   5      114.03      225.47    107.15 o 
 -13   2   5        0.35     -149.51     87.91 o 
 -12   2   5     5173.73     5188.76    163.95 o 
 -11   2   5     7304.01     7139.89    185.68 o 
 -10   2   5      126.93      145.30     81.56 o 
  -9   2   5     9508.71     8808.67    226.67 o 
  -8   2   5    13337.04    12799.69    279.83 o 
  -7   2   5     7217.67     7135.18    195.39 o 
  -6   2   5     4812.33     4932.85    145.28 o 
  -5   2   5      105.18      176.06     48.66 o 
  -4   2   5     8422.67     8745.65    162.41 o 
  -3   2   5    28545.49    30060.07    432.62 o 
  -2   2   5    83457.02    86017.64   2124.49 o 
  -1   2   5    48820.41    51402.33    606.40 o 
   0   2   5    20437.36    21479.85    228.47 o 
   1   2   5      799.01     1114.78     70.37 o 
   2   2   5     4659.60     5180.69     94.80 o 
   3   2   5      736.00     1213.33    106.32 o 
   4   2   5    25189.90    24634.85    379.16 o 
   5   2   5      785.04      740.27     90.58 o 
   6   2   5    19169.34    17981.28    247.44 o 
   7   2   5     2254.54     1967.75     93.04 o 
   8   2   5    11287.47    10870.59    221.72 o 
   9   2   5      588.70      509.18     69.97 o 
  10   2   5     1764.35     1844.45    102.29 o 
  11   2   5     4112.64     3975.80    128.32 o 
  12   2   5     5865.95     5924.59    270.65 o 
  13   2   5      472.77      568.13    198.28 o 
  14   2   5     7097.44     6719.64    273.75 o 
  15   2   5      511.79      606.09    169.29 o 
 -16   3   5     3507.81     3804.95    214.08 o 
 -15   3   5        0.85       85.82    116.51 o 
 -14   3   5     1503.46     1652.39    157.99 o 
 -13   3   5     3571.16     3199.31    171.62 o 
 -12   3   5     1483.11     1678.32    143.88 o 
 -11   3   5     3227.18     3124.96    131.29 o 
 -10   3   5     1697.40     1824.55    204.79 o 
  -9   3   5     3503.68     3669.55    151.42 o 
  -8   3   5    26595.32    26038.01    392.01 o 
  -7   3   5     1505.83     1460.50     62.35 o 
  -6   3   5        8.19      -34.53     39.59 o 
  -5   3   5    28050.40    29349.61    435.85 o 
  -4   3   5      217.35      274.85     49.09 o 
  -3   3   5     9691.96    10258.12    373.98 o 
  -2   3   5    33227.46    35002.00    498.57 o 
  -1   3   5    21740.37    20746.41    313.94 o 
   0   3   5     7307.22     8076.00    182.17 o 
   1   3   5     2552.34     2683.94     53.58 o 
   2   3   5     1264.84     1288.08     71.86 o 
   3   3   5      105.22      185.18     48.47 o 
   4   3   5       87.16      146.35     50.90 o 
   5   3   5    24443.70    23686.73    380.28 o 
   6   3   5     3811.09     3950.06    120.54 o 
   7   3   5     3821.92     3617.29    202.18 o 
   8   3   5        1.84      -49.07     63.05 o 
   9   3   5       48.38      -42.84     67.01 o 
  10   3   5     5642.78     5387.06    164.03 o 
  11   3   5     2797.51     2919.27    160.67 o 
  12   3   5       44.98      124.08     77.57 o 
  13   3   5     5752.80     5472.57    241.59 o 
  14   3   5       49.58      203.24    147.67 o 
  15   3   5      841.37     1287.36    413.93 o 
 -16   4   5     1072.21     1108.29    276.44 o 
 -15   4   5      304.70      344.45    130.71 o 
 -14   4   5     3683.48     3453.11    254.00 o 
 -13   4   5     1597.41     1752.74    222.89 o 
 -12   4   5     3973.41     3892.17    223.61 o 
 -11   4   5     2071.88     2002.69    147.12 o 
 -10   4   5     1801.00     1837.24    111.28 o 
  -9   4   5     3738.13     3590.42    131.57 o 
  -8   4   5     1997.28     1998.89     87.22 o 
  -7   4   5     1678.71     1851.77     80.76 o 
  -6   4   5    19647.65    19136.57    280.16 o 
  -5   4   5    28708.11    28885.27    385.44 o 
  -4   4   5       30.11        5.80     37.80 o 
  -3   4   5    25217.03    25872.54    343.53 o 
  -2   4   5      114.66      114.99     35.32 o 
  -1   4   5     2055.81     2062.10     66.45 o 
   0   4   5    12581.19    12167.89    246.92 o 
   1   4   5     9475.46     9169.32    141.54 o 
   2   4   5     9873.92     9978.21    161.88 o 
   3   4   5    36956.41    36856.17    721.07 o 
   4   4   5      638.50      839.54    113.62 o 
   5   4   5      552.73      761.80     88.92 o 
   6   4   5     5557.52     5428.01    148.63 o 
   7   4   5      679.23      811.50     89.06 o 
   8   4   5      420.86      353.66     82.97 o 
   9   4   5     9318.59     8864.25    213.90 o 
  10   4   5      281.74      287.48     88.14 o 
  11   4   5     4665.52     4163.87    156.52 o 
  12   4   5     1641.71     1899.96    233.25 o 
  13   4   5      297.51      458.82    122.31 o 
  14   4   5       37.47      -27.84    279.33 o 
 -15   5   5      150.03       48.60    280.78 o 
 -14   5   5     1407.99     1263.97    152.84 o 
 -13   5   5      475.46      703.03    128.61 o 
 -12   5   5      159.54       43.32    102.22 o 
 -11   5   5     3166.77     2896.75    164.33 o 
 -10   5   5      979.83      881.66    116.82 o 
  -9   5   5        0.13      -16.84     75.00 o 
  -8   5   5      464.89      589.08     67.14 o 
  -7   5   5     6232.54     6439.17    191.17 o 
  -6   5   5      377.62      541.84     76.04 o 
  -5   5   5        8.97       -1.16     42.58 o 
  -4   5   5     1103.46     1298.67     70.02 o 
  -3   5   5      134.56      166.54     42.54 o 
  -2   5   5      486.52      646.66     51.41 o 
  -1   5   5     3187.00     3641.22     90.54 o 
   0   5   5     5583.15     5854.85    112.93 o 
   1   5   5      146.10      196.80     35.23 o 
   2   5   5     4345.16     4328.28    117.73 o 
   3   5   5     6787.49     7365.54    172.38 o 
   4   5   5      854.94      991.54    143.65 o 
   5   5   5     1913.27     1762.22    100.81 o 
   6   5   5      428.84      436.26     78.33 o 
   7   5   5     1607.32     1768.09    113.11 o 
   8   5   5     3597.21     3689.33    141.56 o 
   9   5   5      911.32     1031.76    103.92 o 
  10   5   5      995.25     1075.74    112.01 o 
  11   5   5      427.47      420.98    122.42 o 
  12   5   5      441.56      377.63    141.60 o 
  13   5   5        2.29       57.45    101.07 o 
  14   5   5      320.20      162.10    173.68 o 
 -15   6   5      789.38      882.63    159.15 o 
 -14   6   5     1700.55     1891.91    197.56 o 
 -13   6   5      914.59      913.07    154.86 o 
 -12   6   5     7899.96     7758.04    311.17 o 
 -11   6   5      316.74      173.11    100.59 o 
 -10   6   5       11.78      -24.92     85.23 o 
  -9   6   5     2684.24     2660.81    122.85 o 
  -8   6   5      515.91      492.58     80.22 o 
  -7   6   5    14099.99    13994.80    298.32 o 
  -6   6   5    25659.81    25024.53    470.45 o 
  -5   6   5     8170.50     8606.85    168.36 o 
  -4   6   5     1792.59     1719.20     81.02 o 
  -3   6   5     6047.02     5929.85    130.27 o 
  -2   6   5      777.29      902.81     62.36 o 
  -1   6   5     3251.18     3142.84     89.54 o 
   0   6   5     7060.25     7351.84    137.86 o 
   1   6   5     5758.98     5669.46    115.98 o 
   2   6   5      812.55      834.90     61.63 o 
   3   6   5    23218.84    22192.62   1094.17 o 
   4   6   5      772.06      892.51    173.68 o 
   5   6   5     1082.64     1412.95    105.94 o 
   6   6   5      231.41      342.93     82.02 o 
   7   6   5     9062.53     9161.60    222.16 o 
   8   6   5      190.98       61.37     99.07 o 
   9   6   5     9580.85     9227.81    232.53 o 
  10   6   5      942.45      989.09    128.40 o 
  11   6   5     6242.71     5923.23    197.12 o 
  12   6   5      213.21      225.51    228.68 o 
  13   6   5      168.62      194.27    268.48 o 
 -14   7   5      753.93     1058.11    302.49 o 
 -13   7   5      797.28      932.96    251.11 o 
 -12   7   5     3137.27     2934.32    187.71 o 
 -11   7   5      963.97     1026.88    142.91 o 
 -10   7   5     3560.51     3545.91    184.61 o 
  -9   7   5     4556.96     4786.09    205.45 o 
  -8   7   5     8377.33     8245.51    213.55 o 
  -7   7   5       45.96      -14.54     63.08 o 
  -6   7   5      249.79      309.50     64.13 o 
  -5   7   5     1110.76     1155.21     82.01 o 
  -4   7   5     1483.66     1534.67     85.75 o 
  -3   7   5    10785.31    11163.04    198.53 o 
  -2   7   5    11406.24    11393.82    247.55 o 
  -1   7   5    33906.62    33562.27    447.59 o 
   0   7   5     4627.26     4657.86    139.76 o 
   1   7   5     1328.49     1441.95     72.66 o 
   2   7   5      913.49     1147.55     89.78 o 
   3   7   5      598.54      774.95    106.42 o 
   4   7   5      211.16      102.44    123.02 o 
   5   7   5    35499.11    33812.98    693.99 o 
   6   7   5       70.69      -27.01     76.86 o 
   7   7   5     8055.34     8109.55    212.97 o 
   8   7   5      311.85      329.65    109.08 o 
   9   7   5     1092.95     1203.21    122.14 o 
  10   7   5      198.92       73.45    118.67 o 
  11   7   5     1041.66     1378.40    165.46 o 
  12   7   5      289.31      199.29    130.31 o 
  13   7   5     4643.62     4388.07    245.29 o 
 -13   8   5       96.22      -75.05    169.34 o 
 -12   8   5     1837.25     1962.90    183.93 o 
 -11   8   5      402.26      298.03    122.68 o 
 -10   8   5       86.04      208.37    117.96 o 
  -9   8   5     1812.80     1946.07    169.35 o 
  -8   8   5     2109.18     2144.15    155.43 o 
  -7   8   5      431.60      519.55     88.28 o 
  -6   8   5    14425.59    13664.38    291.19 o 
  -5   8   5     1493.98     1654.60    106.33 o 
  -4   8   5     1019.57     1063.46     80.78 o 
  -3   8   5      234.38      122.09     57.41 o 
  -2   8   5     1962.60     2008.95     90.62 o 
  -1   8   5     5780.13     5331.30    132.12 o 
   0   8   5       18.73      -72.03     50.07 o 
   1   8   5      371.41      300.52     79.06 o 
   2   8   5       78.11       47.60     86.20 o 
   3   8   5     5642.90     5353.27    206.24 o 
   4   8   5       54.22      -15.52     97.02 o 
   5   8   5     4362.69     4376.99    214.20 o 
   6   8   5     5482.29     5035.33    219.87 o 
   7   8   5      227.68      169.53    112.30 o 
   8   8   5        0.39      -76.89    104.21 o 
   9   8   5       84.27       58.71    114.72 o 
  10   8   5      308.01       27.64    131.78 o 
  11   8   5      242.93      104.61    144.25 o 
  12   8   5     1038.48     1442.47    192.98 o 
 -12   9   5      740.25      931.90    164.80 o 
 -11   9   5       25.50      111.17    229.40 o 
 -10   9   5     1778.79     1881.70    184.87 o 
  -9   9   5     1262.72     1559.45    166.22 o 
  -8   9   5     2108.04     2127.03    167.04 o 
  -7   9   5      871.76     1015.26    135.58 o 
  -6   9   5      201.21      287.62     82.97 o 
  -5   9   5      574.92      487.28     86.87 o 
  -4   9   5     5801.37     5770.85    148.73 o 
  -3   9   5     5347.43     5148.58    139.06 o 
  -2   9   5     2804.41     2720.25    106.05 o 
  -1   9   5     1206.47     1379.92     90.34 o 
   0   9   5       21.76      210.35    112.69 o 
   1   9   5     8527.09     8256.43    266.19 o 
   2   9   5     2200.50     2199.01    165.87 o 
   3   9   5     1339.63     1452.66    151.65 o 
   4   9   5     1451.00     1812.10    303.21 o 
   5   9   5     1277.54     1423.46    157.22 o 
   6   9   5      158.70       45.74    113.43 o 
   7   9   5     2300.84     2377.84    192.99 o 
   8   9   5       89.58      -13.54    182.36 o 
   9   9   5      386.19      262.30    133.88 o 
  10   9   5     2697.15     2768.13    201.52 o 
  11   9   5      574.95      810.39    170.78 o 
 -11  10   5      228.42      179.33    139.98 o 
 -10  10   5      335.63       84.92    131.71 o 
  -9  10   5        4.49     -177.62    114.94 o 
  -8  10   5     2436.59     2370.34    255.45 o 
  -7  10   5     2859.60     2630.30    250.38 o 
  -6  10   5     3759.37     3517.37    256.90 o 
  -5  10   5     4266.20     4318.43    236.67 o 
  -4  10   5     4185.27     3847.59    155.05 o 
  -3  10   5        9.25       33.63     66.64 o 
  -2  10   5     2790.41     2488.59    108.21 o 
  -1  10   5      362.65      488.58     97.76 o 
   0  10   5        3.24      -89.08     91.68 o 
   1  10   5     4049.42     4049.78    199.62 o 
   2  10   5     1903.51     2208.88    179.44 o 
   3  10   5     2594.17     2656.57    179.31 o 
   4  10   5     2485.01     2546.01    183.15 o 
   5  10   5     1307.11     1247.22    159.80 o 
   6  10   5       86.87      -40.11    189.60 o 
   7  10   5      544.63      471.51    137.66 o 
   8  10   5       15.53      168.45    137.36 o 
   9  10   5     4473.93     4193.06    238.42 o 
  -9  11   5      170.54      -77.04    256.90 o 
  -8  11   5     5039.45     4898.95    468.21 o 
  -7  11   5     1090.03     1216.83    157.51 o 
  -6  11   5     2825.47     2923.15    188.06 o 
  -5  11   5     2601.70     2418.89    176.56 o 
  -4  11   5       72.11       91.28     91.52 o 
  -3  11   5     2103.59     2185.04    181.12 o 
  -2  11   5     1092.59     1104.55    125.37 o 
  -1  11   5      132.23      167.84    135.32 o 
   0  11   5     4449.06     4349.21    214.52 o 
   1  11   5     1715.96     1755.82    207.69 o 
   2  11   5     3702.35     3532.68    202.15 o 
   3  11   5      609.32      756.53    148.83 o 
   4  11   5     2273.96     2725.75    211.40 o 
   5  11   5     2724.30     2704.07    195.33 o 
   6  11   5      187.15      -37.10    133.42 o 
   7  11   5      245.83      258.39    233.74 o 
   8  11   5     3050.03     3294.15    388.60 o 
  -7  12   5     1354.90     1459.14    180.06 o 
  -6  12   5        2.78      152.20    130.90 o 
  -5  12   5      212.12      395.12    130.63 o 
  -4  12   5       29.99      138.94    193.94 o 
  -3  12   5      632.77      754.63    148.22 o 
  -2  12   5     5289.56     5699.51    370.51 o 
  -1  12   5     1475.81     1771.51    288.01 o 
   0  12   5     3171.86     3440.30    209.93 o 
   1  12   5      598.53      781.90    152.86 o 
   2  12   5       28.18     -125.29    125.90 o 
   3  12   5       98.44      -59.77    128.61 o 
   4  12   5     2772.25     2909.79    232.72 o 
   5  12   5      900.83     1141.14    185.14 o 
  -2  13   5       15.28      173.68    199.73 o 
  -1  13   5       73.28      335.78    224.33 o 
   0  13   5      251.45      289.46    219.99 o 
   1  13   5     1459.82     1555.97    185.39 o 
 -15   0   6     1293.46     2033.28    215.38 o 
 -14   0   6     4659.96     4848.31    235.61 o 
 -13   0   6     2023.21     2057.42    174.41 o 
 -12   0   6     5461.73     5181.81    224.62 o 
 -11   0   6    17347.81    16908.35    410.48 o 
 -10   0   6      935.96      916.30    130.46 o 
  -9   0   6       45.13      -17.37     91.68 o 
  -8   0   6     2394.40     2453.11    137.58 o 
  -7   0   6     5986.18     5891.60    271.37 o 
  -6   0   6    16717.91    16548.71    352.45 o 
  -5   0   6    54016.48    50963.59    912.66 o 
  -4   0   6    18279.48    20312.34    400.65 o 
  -3   0   6      286.63      453.01     79.60 o 
  -2   0   6     7229.36     7421.77    194.66 o 
  -1   0   6     2063.84     2005.24     67.70 o 
   0   0   6     3741.95     4178.77    136.88 o 
   1   0   6    51270.98    52122.70    733.96 o 
   2   0   6     3672.01     3994.36     96.41 o 
   3   0   6    95809.88    97663.89   1316.02 o 
   4   0   6     1955.95     2260.22     91.20 o 
   5   0   6      698.09      975.33     61.88 o 
   6   0   6     2648.26     2893.74     91.71 o 
   7   0   6      266.18      241.77     52.80 o 
   8   0   6     1840.69     1918.23    122.00 o 
   9   0   6    37313.27    34915.93    647.04 o 
  10   0   6     1034.94     1182.45    212.75 o 
  11   0   6      207.69      185.26    162.10 o 
  12   0   6     2453.92     2071.10    230.12 o 
  13   0   6     2239.71     2301.23    243.15 o 
  14   0   6      677.09      690.37    246.04 o 
  15   0   6     3933.28     4147.99    332.88 o 
 -16   1   6     1568.64     2131.10    180.48 o 
 -15   1   6      222.93       92.63    143.28 o 
 -14   1   6     1021.68     1289.19    128.99 o 
 -13   1   6      428.65      638.36    176.05 o 
 -12   1   6     1609.86     1905.32    117.48 o 
 -11   1   6      980.52     1063.95    125.50 o 
 -10   1   6    15130.85    14851.16    285.65 o 
  -9   1   6    10171.50     9975.94    213.09 o 
  -8   1   6     1800.74     1905.98     95.42 o 
  -7   1   6      622.26      662.26     84.40 o 
  -6   1   6      263.10      239.72     78.15 o 
  -5   1   6     2313.78     2428.55    101.96 o 
  -4   1   6      354.91      587.91     49.59 o 
  -3   1   6     8116.12     7811.69    132.91 o 
  -2   1   6     4062.54     5071.01     98.34 o 
  -1   1   6    12705.19    12776.98    177.66 o 
   0   1   6     4703.53     4411.95     70.37 o 
   1   1   6     1306.84     1336.26     42.57 o 
   2   1   6      975.13      835.19     43.68 o 
   3   1   6     5376.28     5535.65     86.24 o 
   4   1   6      559.19      521.56     32.60 o 
   5   1   6     9180.05     8674.52    116.17 o 
   6   1   6     1642.12     1692.88     52.24 o 
   7   1   6    12631.18    12345.41    157.49 o 
   8   1   6      497.70      613.70     66.08 o 
   9   1   6      204.25      182.02     61.60 o 
  10   1   6     2570.97     2599.49    121.55 o 
  11   1   6      194.93      146.31    202.62 o 
  12   1   6      247.73      139.65    125.77 o 
  13   1   6     3155.43     2843.66    190.28 o 
  14   1   6      664.84      874.95    169.57 o 
  15   1   6     1089.25     1123.08    191.84 o 
 -16   2   6     1295.61     1506.16    164.85 o 
 -15   2   6      906.90     1050.41    156.04 o 
 -14   2   6      686.94      617.36    120.73 o 
 -13   2   6      603.57      838.30    127.86 o 
 -12   2   6     1111.48     1183.72    129.80 o 
 -11   2   6     1042.67     1361.09    127.14 o 
 -10   2   6      972.55      988.65    170.78 o 
  -9   2   6     4667.17     4603.76    167.14 o 
  -8   2   6     4083.10     3877.49    147.67 o 
  -7   2   6      723.10     1004.06     90.46 o 
  -6   2   6     4824.28     4698.57    122.10 o 
  -5   2   6      122.34      165.70     43.95 o 
  -4   2   6      160.81      167.28     41.04 o 
  -3   2   6    17931.19    19235.99    699.61 o 
  -2   2   6    18300.03    17920.85    272.62 o 
  -1   2   6     1191.80     1454.54     49.83 o 
   0   2   6     5990.18     6060.91     96.41 o 
   1   2   6     1041.09     1003.13     58.34 o 
   2   2   6      348.76      452.81     37.80 o 
   3   2   6     2874.12     2698.85     64.92 o 
   4   2   6      669.66      691.80     40.62 o 
   5   2   6     7007.98     7279.90    156.47 o 
   6   2   6     8071.85     7437.43    120.68 o 
   7   2   6      812.38      877.25     71.62 o 
   8   2   6       57.86       19.94     55.12 o 
   9   2   6       40.81       31.46     60.79 o 
  10   2   6      449.47      589.61     79.06 o 
  11   2   6     2746.84     2709.61    132.09 o 
  12   2   6     2821.74     2658.34    175.46 o 
  13   2   6      237.35      377.26    147.82 o 
  14   2   6      952.32     1353.40    184.20 o 
  15   2   6      276.90      171.23    168.41 o 
 -16   3   6     6398.17     5853.95    254.53 o 
 -15   3   6     3009.60     3142.90    194.84 o 
 -14   3   6       28.79      -31.14    105.89 o 
 -13   3   6      171.89      190.84    101.19 o 
 -12   3   6     3447.79     3415.06    141.40 o 
 -11   3   6     1648.37     1834.63    151.97 o 
 -10   3   6     1561.42     1743.36    129.98 o 
  -9   3   6     9456.93     9561.71    246.13 o 
  -8   3   6     4559.45     4506.88    160.04 o 
  -7   3   6    10307.60    10262.31    204.90 o 
  -6   3   6      204.93      363.23     68.58 o 
  -5   3   6      130.14       93.00     44.25 o 
  -4   3   6       17.04       48.37     39.83 o 
  -3   3   6    19511.09    18510.87    294.26 o 
  -2   3   6    37151.50    39994.02    675.68 o 
  -1   3   6    39776.96    40576.06    492.56 o 
   0   3   6    38667.94    43043.13    476.01 o 
   1   3   6    23492.93    23729.38    310.08 o 
   2   3   6    33984.38    36460.15    404.73 o 
   3   3   6     5454.10     5415.76    171.57 o 
   4   3   6     2531.18     2722.70    115.38 o 
   5   3   6    26240.41    25489.95    408.61 o 
   6   3   6     5654.13     6064.58    155.75 o 
   7   3   6    15607.66    14710.15    424.98 o 
   8   3   6     3109.44     2993.95    122.24 o 
   9   3   6     3305.49     3116.99    129.35 o 
  10   3   6      150.56       56.16     67.41 o 
  11   3   6     3124.04     2967.24    126.46 o 
  12   3   6      169.65      181.42     93.78 o 
  13   3   6     2148.66     2852.77    228.65 o 
  14   3   6       39.25      239.88    152.45 o 
  15   3   6     1837.95     2791.93    239.97 o 
 -16   4   6        0.46       12.86    128.30 o 
 -15   4   6     2675.40     2683.16    246.77 o 
 -14   4   6      762.01      603.85    135.21 o 
 -13   4   6      988.90     1031.30    137.66 o 
 -12   4   6     3413.18     3198.89    171.86 o 
 -11   4   6      241.74      245.57     81.15 o 
 -10   4   6     6794.37     6556.60    179.48 o 
  -9   4   6     9362.67     9203.31    282.77 o 
  -8   4   6      801.49      939.33     73.67 o 
  -7   4   6     4023.58     4124.92    128.72 o 
  -6   4   6     4003.39     4313.48    126.42 o 
  -5   4   6    16120.60    15479.49    270.25 o 
  -4   4   6    30053.75    32037.41    477.99 o 
  -3   4   6       59.51       56.93     44.29 o 
  -2   4   6    11618.12    11732.54    188.64 o 
  -1   4   6        6.81        3.34     31.34 o 
   0   4   6     9839.23    10155.67    158.82 o 
   1   4   6    12908.04    13174.16    232.47 o 
   2   4   6     1206.79     1281.42    110.37 o 
   3   4   6    18526.90    18558.50    317.05 o 
   4   4   6     5481.53     5513.77    145.84 o 
   5   4   6        0.92       31.31     58.76 o 
   6   4   6     7855.29     7560.31    184.57 o 
   7   4   6      657.98      771.23     90.73 o 
   8   4   6     1598.30     1699.49    114.55 o 
   9   4   6    10724.70     9987.07    260.77 o 
  10   4   6      515.75      602.43     95.86 o 
  11   4   6      426.24      472.01     98.53 o 
  12   4   6      653.05      825.98    124.92 o 
  13   4   6     2251.63     2413.59    144.47 o 
  14   4   6     3845.91     3778.06    408.14 o 
 -15   5   6     1219.19     1281.87    181.64 o 
 -14   5   6       16.47       30.53    199.73 o 
 -13   5   6     9642.73     9086.07    301.89 o 
 -12   5   6     6231.15     5862.86    233.23 o 
 -11   5   6     1660.36     1602.99    154.14 o 
 -10   5   6      466.32      437.11    104.32 o 
  -9   5   6      511.27      615.48     72.28 o 
  -8   5   6     3661.19     3557.91    116.43 o 
  -7   5   6    11672.81    11412.20    204.61 o 
  -6   5   6    31380.69    31262.43    516.26 o 
  -5   5   6    11762.96    12225.66    206.81 o 
  -4   5   6    65448.79    64659.93    795.83 o 
  -3   5   6     3012.36     3183.08     92.67 o 
  -2   5   6       53.14       64.74     39.51 o 
  -1   5   6     1320.39     1316.00     86.39 o 
   0   5   6    14284.96    14268.92    301.86 o 
   1   5   6     1683.16     1687.74     60.35 o 
   2   5   6    32181.58    30539.07    473.01 o 
   3   5   6     3499.93     3782.51    126.74 o 
   4   5   6    11247.06    10857.78    227.51 o 
   5   5   6      751.11      906.15     90.44 o 
   6   5   6      131.30       59.72     69.83 o 
   7   5   6      519.76      734.59     93.46 o 
   8   5   6     5241.93     4845.71    161.31 o 
   9   5   6      954.37     1218.00    113.80 o 
  10   5   6     9611.50     9075.19    233.13 o 
  11   5   6      276.84      285.38    104.39 o 
  12   5   6     2248.37     2341.26    149.33 o 
  13   5   6        6.06       86.21    108.97 o 
  14   5   6       36.28        1.33    126.83 o 
 -15   6   6     1328.62     1376.58    173.36 o 
 -14   6   6       32.39     -176.51    174.40 o 
 -13   6   6       35.36      -64.87    107.54 o 
 -12   6   6      448.97      316.41    120.94 o 
 -11   6   6      374.16      264.78    111.26 o 
 -10   6   6     1650.11     1738.99    151.59 o 
  -9   6   6     6765.12     6850.13    191.59 o 
  -8   6   6     2927.77     2890.80    149.16 o 
  -7   6   6      717.11      711.12     73.74 o 
  -6   6   6      324.78      341.34    100.06 o 
  -5   6   6        1.16       14.07     51.83 o 
  -4   6   6     1940.74     2036.83     87.17 o 
  -3   6   6     4577.60     4580.83    115.86 o 
  -2   6   6     7737.06     7541.37    147.66 o 
  -1   6   6        1.21      -61.10     38.61 o 
   0   6   6     3845.11     3809.49     97.37 o 
   1   6   6      319.24      325.11     45.08 o 
   2   6   6       26.65       -2.18     52.48 o 
   3   6   6      687.21      810.28    105.40 o 
   4   6   6     1130.26     1297.57    102.50 o 
   5   6   6     1131.46     1242.84    104.29 o 
   6   6   6    16044.25    15828.38    312.09 o 
   7   6   6     4607.10     4616.74    160.19 o 
   8   6   6     2799.84     2811.92    135.50 o 
   9   6   6      522.39      555.83    100.72 o 
  10   6   6      361.25      446.61    102.98 o 
  11   6   6      835.25      798.91    120.27 o 
  12   6   6     1135.20     1589.38    317.31 o 
  13   6   6      818.51     1030.31    164.85 o 
 -14   7   6      584.44      873.34    162.30 o 
 -13   7   6      564.83      311.22    138.40 o 
 -12   7   6       28.85       32.15    112.07 o 
 -11   7   6      705.16      460.41    199.73 o 
 -10   7   6     2197.92     2109.09    153.10 o 
  -9   7   6      529.61      518.13     82.46 o 
  -8   7   6       32.63      -10.39     64.75 o 
  -7   7   6      693.33      764.18     78.66 o 
  -6   7   6      921.00      974.36     83.19 o 
  -5   7   6       35.51      -34.20     66.43 o 
  -4   7   6     2926.63     2990.02    105.58 o 
  -3   7   6        8.73      -96.09     48.04 o 
  -2   7   6     2695.81     2476.48     93.22 o 
  -1   7   6      982.77     1021.18     72.61 o 
   0   7   6     3660.30     3766.41    105.80 o 
   1   7   6     1731.67     1778.96     96.30 o 
   2   7   6       70.84      146.72     91.77 o 
   3   7   6      333.10      424.73    102.62 o 
   4   7   6     4745.02     4445.76    193.29 o 
   5   7   6       22.58       70.92     99.29 o 
   6   7   6      134.63      -63.32     76.43 o 
   7   7   6     1124.38     1403.02    171.11 o 
   8   7   6       28.31      -34.94     83.69 o 
   9   7   6       15.66     -100.89     88.41 o 
  10   7   6     1909.79     2090.19    141.55 o 
  11   7   6        0.10      -21.06    262.69 o 
  12   7   6      236.24      185.60    135.94 o 
 -13   8   6        0.55      160.99    159.20 o 
 -12   8   6       13.06     -184.06    178.74 o 
 -11   8   6     2099.75     2221.29    184.65 o 
 -10   8   6     4826.14     5166.83    355.31 o 
  -9   8   6     2952.26     2595.09    168.85 o 
  -8   8   6     2641.72     2962.55    137.54 o 
  -7   8   6     1472.50     1622.47    121.11 o 
  -6   8   6     4734.15     4845.87    140.26 o 
  -5   8   6      140.91      188.29     66.25 o 
  -4   8   6     2503.23     2628.05    200.34 o 
  -3   8   6     6101.90     6119.72    148.64 o 
  -2   8   6     9874.02     9778.48    188.91 o 
  -1   8   6     2275.56     2280.11     96.31 o 
   0   8   6    16989.36    15976.36    314.83 o 
   1   8   6     1427.99     1597.31    146.48 o 
   2   8   6        5.64     -106.56     93.54 o 
   3   8   6     2289.23     2200.05    152.23 o 
   4   8   6     6473.84     6197.94    353.14 o 
   5   8   6     1054.69     1019.20    134.72 o 
   6   8   6     9585.41     8896.51    289.52 o 
   7   8   6      322.47      319.05    119.62 o 
   8   8   6     1971.07     2133.87    147.68 o 
   9   8   6        9.25      -79.15    112.30 o 
  10   8   6      140.19      209.97    132.73 o 
  11   8   6       58.11     -213.01    131.26 o 
  12   8   6     2005.77     1893.12    208.74 o 
 -12   9   6      636.73      885.67    311.17 o 
 -11   9   6      291.47       29.35    276.44 o 
 -10   9   6      123.35       40.89    121.71 o 
  -9   9   6     1369.68     1304.20    157.87 o 
  -8   9   6     3092.64     3202.25    186.18 o 
  -7   9   6     1669.32     1650.62    204.50 o 
  -6   9   6     3981.38     3638.49    207.08 o 
  -5   9   6     2091.49     2027.51    106.26 o 
  -4   9   6     6801.06     6656.37    163.33 o 
  -3   9   6     8996.80     8633.28    185.08 o 
  -2   9   6     1600.16     1810.50    135.37 o 
  -1   9   6     1699.53     1943.56    126.01 o 
   0   9   6     1937.48     2109.51    159.26 o 
   1   9   6      523.83      555.25    121.58 o 
   2   9   6    13161.86    13260.04    358.90 o 
   3   9   6     1605.07     1887.18    222.16 o 
   4   9   6     2875.04     2746.16    177.21 o 
   5   9   6     3437.99     3039.29    185.64 o 
   6   9   6      311.06      330.95    120.50 o 
   7   9   6      317.47      293.12    129.21 o 
   8   9   6     2635.33     2629.17    192.64 o 
   9   9   6      683.27      634.41    150.22 o 
  10   9   6     3257.19     3025.28    213.68 o 
 -11  10   6      534.42      524.68    156.48 o 
 -10  10   6      815.84      617.59    306.11 o 
  -9  10   6       53.08      -25.17    141.84 o 
  -8  10   6     1030.87     1178.37    177.30 o 
  -7  10   6      431.33      429.38    131.96 o 
  -6  10   6     1635.43     1668.64    133.70 o 
  -5  10   6     8865.82     9017.94    239.85 o 
  -4  10   6      335.22      383.63     86.69 o 
  -3  10   6     1246.28     1342.56     97.79 o 
  -2  10   6      613.86      679.73    104.43 o 
  -1  10   6      429.92      450.37    118.66 o 
   0  10   6      358.26      429.76    119.22 o 
   1  10   6     4632.81     4189.43    209.71 o 
   2  10   6      229.95      150.22    121.53 o 
   3  10   6     4989.61     5154.93    234.09 o 
   4  10   6        8.53      -37.28    109.18 o 
   5  10   6      791.13      828.15    147.26 o 
   6  10   6      417.10      347.88    136.14 o 
   7  10   6      487.14      486.25    146.38 o 
   8  10   6       27.41      -19.30    135.49 o 
   9  10   6     4923.96     5092.48    258.57 o 
  -9  11   6     1546.11     1848.33    197.56 o 
  -8  11   6       17.81      -63.24    123.41 o 
  -7  11   6      986.72     1209.74    170.20 o 
  -6  11   6     1477.27     1866.84    174.21 o 
  -5  11   6      452.18      597.59    156.89 o 
  -4  11   6      713.25      963.23    122.31 o 
  -3  11   6     1607.29     2017.39    182.50 o 
  -2  11   6     2013.50     2399.21    182.77 o 
  -1  11   6     2053.43     2329.70    185.40 o 
   0  11   6     4873.98     4921.00    426.96 o 
   1  11   6      216.16      141.39    123.60 o 
   2  11   6      233.99       72.66    121.99 o 
   3  11   6        0.34      -87.98    178.02 o 
   4  11   6     2267.99     2377.99    206.52 o 
   5  11   6     1220.01     1303.16    180.28 o 
   6  11   6      236.33      193.27    143.95 o 
   7  11   6     1536.26     1713.70    194.29 o 
  -6  12   6      147.68      130.96    133.07 o 
  -5  12   6      184.90      244.60    209.86 o 
  -4  12   6     1560.85     2423.37    194.62 o 
  -3  12   6       37.11      111.44    173.68 o 
  -2  12   6      203.58       78.15    183.81 o 
  -1  12   6     1224.93     1263.69    199.73 o 
   0  12   6      847.19     1044.84    161.54 o 
   1  12   6     1907.28     1870.02    183.18 o 
   2  12   6      178.02      196.69    141.12 o 
   3  12   6      186.42      -85.29    164.99 o 
   4  12   6     1041.60     1249.39    182.87 o 
   5  12   6      665.29      975.92    288.01 o 
 -16   1   7      171.05      383.39    345.91 o 
 -15   1   7     1014.35     1221.49    201.74 o 
 -14   1   7     1673.65     2023.83    199.08 o 
 -13   1   7     4259.46     4453.13    167.73 o 
 -12   1   7     6874.11     6887.07    220.87 o 
 -11   1   7     2453.26     2478.25    126.22 o 
 -10   1   7     1264.45     1539.65    114.35 o 
  -9   1   7       27.37      -73.72     61.08 o 
  -8   1   7      184.89      215.01     62.95 o 
  -7   1   7     3566.92     3213.68    129.09 o 
  -6   1   7    20908.95    19766.66    327.58 o 
  -5   1   7     1535.07     1740.68     84.66 o 
  -4   1   7    18027.91    17764.98    583.18 o 
  -3   1   7     1108.43     1178.82     64.76 o 
  -2   1   7     1740.50     1900.26     61.23 o 
  -1   1   7     1145.01     1180.83     48.73 o 
   0   1   7     8441.31     8515.44    112.54 o 
   1   1   7      304.38      559.69     34.74 o 
   2   1   7    50601.05    50246.31    498.34 o 
   3   1   7     1963.75     1896.71     50.35 o 
   4   1   7    15219.59    14486.81    170.19 o 
   5   1   7     4825.33     5161.10     85.21 o 
   6   1   7      309.39      278.01     36.06 o 
   7   1   7      161.67       87.80     42.49 o 
   8   1   7    10266.70    10235.85    188.14 o 
   9   1   7       84.30      137.12     72.53 o 
  10   1   7     8034.82     7878.30    265.04 o 
  11   1   7     2474.50     2330.60    168.07 o 
  12   1   7     2672.14     2511.76    178.58 o 
  13   1   7      219.47      234.89    146.41 o 
  14   1   7       39.01       16.14    148.01 o 
  15   1   7        3.35      198.08    270.65 o 
 -16   2   7     1026.16     1310.15    325.65 o 
 -15   2   7     1561.53     1597.37    327.09 o 
 -14   2   7      628.23      453.01    166.44 o 
 -13   2   7     2557.31     2694.27    169.36 o 
 -12   2   7     4027.18     4004.73    183.79 o 
 -11   2   7     3301.46     3299.30    163.80 o 
 -10   2   7     6196.46     6295.47    203.94 o 
  -9   2   7    10588.55    10578.98    314.07 o 
  -8   2   7    33726.95    33058.85    598.68 o 
  -7   2   7     4839.54     4725.91    234.46 o 
  -6   2   7     1952.12     2090.08     88.51 o 
  -5   2   7      495.72      644.47     59.61 o 
  -4   2   7     5904.85     5913.71    134.52 o 
  -3   2   7        2.27       54.18     38.31 o 
  -2   2   7    54888.24    56489.27    617.49 o 
  -1   2   7       10.20      181.88     32.98 o 
   0   2   7    62450.33    64822.55    688.89 o 
   1   2   7    23992.42    24852.24    289.60 o 
   2   2   7     1304.25     1521.19     55.40 o 
   3   2   7       13.50       48.05     32.04 o 
   4   2   7     2002.14     1823.08     59.33 o 
   5   2   7     6274.97     5867.76    103.77 o 
   6   2   7    30640.21    28866.86    396.44 o 
   7   2   7      320.83      295.93     61.95 o 
   8   2   7     5513.59     5168.24    132.98 o 
   9   2   7      567.69      630.20     79.73 o 
  10   2   7     3427.40     3325.23    184.05 o 
  11   2   7      965.86     1187.55    158.54 o 
  12   2   7     4406.67     3920.23    332.16 o 
  13   2   7     1588.27     2178.46    214.85 o 
  14   2   7     1452.23     1903.97    351.70 o 
 -16   3   7     1423.16     1840.31    190.43 o 
 -15   3   7      174.90      -53.37    231.57 o 
 -14   3   7     1742.43     2109.56    176.18 o 
 -13   3   7      318.50      217.41    108.14 o 
 -12   3   7     1159.46     1395.97    183.08 o 
 -11   3   7     4831.86     4959.65    226.50 o 
 -10   3   7     9544.77     9400.29    257.89 o 
  -9   3   7     7567.35     7128.24    214.39 o 
  -8   3   7       29.73      -11.51     78.15 o 
  -7   3   7     7630.46     7529.87    173.01 o 
  -6   3   7    16507.22    16057.98    281.17 o 
  -5   3   7     3297.16     3604.90    110.77 o 
  -4   3   7       28.19       66.13     42.23 o 
  -3   3   7    12353.18    12889.18    238.25 o 
  -2   3   7     4556.68     4809.02    119.64 o 
  -1   3   7    78504.34    82463.20    884.10 o 
   0   3   7      191.39      261.99     34.48 o 
   1   3   7     3828.03     3678.12     78.05 o 
   2   3   7    10463.69    11060.95    180.13 o 
   3   3   7      709.15      939.85     63.94 o 
   4   3   7      327.40      310.28     54.64 o 
   5   3   7    19922.82    18227.23    276.26 o 
   6   3   7     1703.76     1967.76     89.19 o 
   7   3   7     8881.23     8373.32    172.67 o 
   8   3   7     2804.43     2630.22    105.83 o 
   9   3   7     1216.73     1424.08    130.35 o 
  10   3   7     1097.07     1016.06    109.05 o 
  11   3   7      148.76       68.38     89.32 o 
  12   3   7     2579.82     2531.85    235.19 o 
  13   3   7     3409.51     3184.15    194.86 o 
  14   3   7     1109.37     1400.67    187.74 o 
 -16   4   7      316.13      251.98    188.87 o 
 -15   4   7      955.78      828.57    151.97 o 
 -14   4   7     4344.96     4184.89    210.59 o 
 -13   4   7     3960.01     3666.94    233.02 o 
 -12   4   7     1363.89     1405.56    141.12 o 
 -11   4   7     6082.45     5794.99    175.87 o 
 -10   4   7      168.84      317.89    127.36 o 
  -9   4   7     2689.45     2648.47    290.91 o 
  -8   4   7     3823.49     3665.84    128.97 o 
  -7   4   7       81.43      114.59     64.07 o 
  -6   4   7    10715.37    10908.81    218.41 o 
  -5   4   7     6035.56     5576.91    144.49 o 
  -4   4   7       43.11       30.36     46.37 o 
  -3   4   7      137.20      106.17     47.74 o 
  -2   4   7     1349.31     1496.55     76.86 o 
  -1   4   7     1686.57     1925.18     86.35 o 
   0   4   7    14105.18    14167.55    184.80 o 
   1   4   7    31923.56    31383.96    364.48 o 
   2   4   7     2417.07     2572.36    100.06 o 
   3   4   7    13062.30    12481.17    242.66 o 
   4   4   7     2725.53     2928.78    114.96 o 
   5   4   7     8125.81     8081.96    190.54 o 
   6   4   7     2546.41     2149.16    138.18 o 
   7   4   7     3378.22     3434.44    135.02 o 
   8   4   7     2303.09     2210.31    121.79 o 
   9   4   7     3712.47     3592.15    144.67 o 
  10   4   7     4151.46     4308.72    139.39 o 
  11   4   7     2689.35     2617.14    120.13 o 
  12   4   7      533.90      683.88    115.21 o 
  13   4   7      369.08      534.77    353.14 o 
  14   4   7      406.83      521.90    412.48 o 
 -15   5   7        0.30      -66.80    282.23 o 
 -14   5   7       10.06     -219.54    109.77 o 
 -13   5   7      217.69      456.45    120.62 o 
 -12   5   7      942.68      919.97    132.84 o 
 -11   5   7      398.68      247.53     98.65 o 
 -10   5   7     4825.98     4225.02    154.51 o 
  -9   5   7      341.37      334.34     69.29 o 
  -8   5   7     2735.65     2491.72    132.65 o 
  -7   5   7     5390.95     5512.26    137.73 o 
  -6   5   7     4114.55     4289.85    121.28 o 
  -5   5   7      842.54      977.29     70.75 o 
  -4   5   7    17320.34    16713.65    288.88 o 
  -3   5   7     1183.79     1357.79     72.64 o 
  -2   5   7       79.13       89.97     42.04 o 
  -1   5   7     1733.38     2014.66     74.09 o 
   0   5   7      209.66      258.04     42.28 o 
   1   5   7     2304.25     2618.35     74.02 o 
   2   5   7      945.99     1002.81     49.62 o 
   3   5   7     1995.43     2129.34    107.27 o 
   4   5   7     9229.84     9169.31    210.44 o 
   5   5   7        4.59      -37.78     66.87 o 
   6   5   7      221.02      245.22     77.66 o 
   7   5   7       91.81      137.88     82.02 o 
   8   5   7      215.57      241.50     84.99 o 
   9   5   7      950.39      986.63    108.26 o 
  10   5   7     3102.05     2874.10    143.79 o 
  11   5   7        4.66     -104.58     91.02 o 
  12   5   7      282.57      331.05     93.96 o 
  13   5   7       30.67      182.39    112.82 o 
 -14   6   7      632.88      630.05    146.75 o 
 -13   6   7     4505.39     4480.82    219.64 o 
 -12   6   7     7858.82     7354.94    271.59 o 
 -11   6   7      942.19      972.65    152.69 o 
 -10   6   7      465.42      572.23     90.91 o 
  -9   6   7      788.95      897.97     85.05 o 
  -8   6   7      168.23      128.83     61.56 o 
  -7   6   7     1774.73     1944.74    101.03 o 
  -6   6   7     1801.30     1924.69     93.90 o 
  -5   6   7    17037.01    16855.78    271.04 o 
  -4   6   7      283.20      340.50     58.18 o 
  -3   6   7     8076.75     8013.75    159.67 o 
  -2   6   7        9.85      -74.73     40.71 o 
  -1   6   7        0.24      -49.93     41.03 o 
   0   6   7      918.07      951.94     61.15 o 
   1   6   7    32019.12    31378.34    413.95 o 
   2   6   7      178.84      179.42     89.43 o 
   3   6   7     6433.85     5946.92    207.58 o 
   4   6   7        9.96      -32.19     66.60 o 
   5   6   7    11883.61    11221.23    249.85 o 
   6   6   7     1129.77     1263.09    115.29 o 
   7   6   7     1690.79     1898.43    130.43 o 
   8   6   7      231.86      206.56     92.58 o 
   9   6   7     5048.31     5062.83    242.17 o 
  10   6   7      503.54      684.81    113.89 o 
  11   6   7     4447.35     4536.52    182.96 o 
  12   6   7        8.79       13.29    106.64 o 
  13   6   7      484.23      648.60    130.98 o 
 -14   7   7      129.49      -53.92    142.56 o 
 -13   7   7      139.75      170.36    120.32 o 
 -12   7   7       81.85     -101.99    136.05 o 
 -11   7   7     2163.56     2195.54    171.75 o 
 -10   7   7     2506.64     2519.34    162.01 o 
  -9   7   7     7910.75     7869.95    260.75 o 
  -8   7   7      192.41      161.88     68.07 o 
  -7   7   7     3792.36     3718.39    124.32 o 
  -6   7   7      405.51      476.89     72.23 o 
  -5   7   7       96.94      161.77     58.44 o 
  -4   7   7     3175.90     3154.92    109.29 o 
  -3   7   7     5112.95     5245.22    132.52 o 
  -2   7   7     3510.69     3201.25    104.31 o 
  -1   7   7    44669.63    43345.43    562.56 o 
   0   7   7      285.89      430.93     57.96 o 
   1   7   7     1655.92     1930.01    146.61 o 
   2   7   7        4.20      -92.27     86.74 o 
   3   7   7     1271.49     1284.56    135.36 o 
   4   7   7       19.93     -111.74     89.01 o 
   5   7   7    20646.39    18972.47    444.21 o 
   6   7   7      104.92       62.51     84.64 o 
   7   7   7     4909.25     4979.10    173.00 o 
   8   7   7     1085.29     1298.34    133.41 o 
   9   7   7     2684.74     2516.74    145.42 o 
  10   7   7      337.07      542.60    124.21 o 
  11   7   7       63.26      209.16    113.10 o 
  12   7   7      679.88      958.16    167.51 o 
 -13   8   7     1467.84     1499.38    184.87 o 
 -12   8   7      623.21      458.30    138.39 o 
 -11   8   7       66.72      -37.25    113.72 o 
 -10   8   7     1328.94     1296.69    157.51 o 
  -9   8   7        2.05      -32.85     96.09 o 
  -8   8   7     1817.99     2021.68    123.78 o 
  -7   8   7       39.92      -82.38     66.65 o 
  -6   8   7      505.11      438.79     74.93 o 
  -5   8   7     4431.86     3896.54    125.96 o 
  -4   8   7       12.56      -39.94     56.37 o 
  -3   8   7     1800.86     1711.35    106.33 o 
  -2   8   7     3326.56     3405.13    112.53 o 
  -1   8   7     4034.46     4078.39    119.07 o 
   0   8   7     3194.09     3032.52    172.89 o 
   1   8   7     8740.28     8825.16    278.80 o 
   2   8   7      914.10     1126.92    136.62 o 
   3   8   7     1174.41     1053.05    138.46 o 
   4   8   7     1326.64     1562.91    152.82 o 
   5   8   7     3155.73     2804.71    182.36 o 
   6   8   7     4358.26     4467.20    375.58 o 
   7   8   7     1352.74     1316.32    170.06 o 
   8   8   7       16.73      -43.63     90.46 o 
   9   8   7     1945.45     2098.43    158.62 o 
  10   8   7     1332.58     1343.16    179.97 o 
  11   8   7      470.29      339.61    153.41 o 
 -12   9   7     1632.07     1637.70    187.09 o 
 -11   9   7       29.19      162.90    121.29 o 
 -10   9   7      533.94      544.66    148.35 o 
  -9   9   7     1250.03     1204.61    152.93 o 
  -8   9   7      574.90      584.00    215.43 o 
  -7   9   7     2274.38     2372.24    142.91 o 
  -6   9   7     1965.30     2056.29    166.74 o 
  -5   9   7       11.43      -64.61     62.50 o 
  -4   9   7     1121.88     1096.17     89.90 o 
  -3   9   7     2653.30     2658.41    108.70 o 
  -2   9   7     1218.16     1376.55     90.82 o 
  -1   9   7      371.94      315.66    137.49 o 
   0   9   7       12.30       80.56    102.62 o 
   1   9   7     7797.75     7289.80    260.23 o 
   2   9   7     3972.62     3861.89    325.65 o 
   3   9   7     3224.98     3144.99    187.86 o 
   4   9   7      551.12      492.21    125.68 o 
   5   9   7     3457.20     3356.68    251.11 o 
   6   9   7        3.90      -92.13    110.58 o 
   7   9   7     6873.89     6513.93    266.83 o 
   8   9   7      645.03      699.98    242.42 o 
   9   9   7        0.06      106.73    140.52 o 
  10   9   7      138.08       -1.64    141.95 o 
 -10  10   7      416.82      359.16    138.96 o 
  -9  10   7      266.37      -11.04    128.09 o 
  -8  10   7       75.51     -172.82    107.10 o 
  -7  10   7     2631.34     2579.69    175.59 o 
  -6  10   7     1983.06     2007.32    135.32 o 
  -5  10   7     3238.75     3527.40    247.39 o 
  -4  10   7     1320.45     1297.57    100.65 o 
  -3  10   7     3741.42     3554.09    194.28 o 
  -2  10   7       24.96        9.18    227.23 o 
  -1  10   7      623.02      710.23    128.84 o 
   0  10   7      486.12      355.50    215.65 o 
   1  10   7     3411.16     3397.53    211.31 o 
   2  10   7      710.17      511.81    132.03 o 
   3  10   7     4928.87     4453.29    221.93 o 
   4  10   7      557.07      596.67    146.75 o 
   5  10   7     1277.03     1389.41    170.39 o 
   6  10   7      573.26      374.24    277.16 o 
   7  10   7     1168.61     1230.35    208.41 o 
   8  10   7     1512.90     1228.78    193.22 o 
   9  10   7     2187.76     2131.40    303.94 o 
  -9  11   7      931.27     1084.26    167.04 o 
  -8  11   7      857.03      869.12    153.45 o 
  -7  11   7      148.50      122.73    119.41 o 
  -6  11   7     3467.55     3395.87    200.41 o 
  -5  11   7     1363.45     1631.07    181.81 o 
  -4  11   7     2763.18     3183.66    232.29 o 
  -3  11   7     1090.57     1003.70    369.79 o 
  -2  11   7       73.48      222.20    275.71 o 
  -1  11   7     3108.10     3074.55    195.08 o 
   0  11   7     3877.18     3748.82    223.61 o 
   1  11   7     1106.81     1110.08    209.86 o 
   2  11   7     6540.52     6450.84    271.17 o 
   3  11   7     1221.87     1194.40    170.17 o 
   4  11   7     3115.71     3290.70    213.45 o 
   5  11   7      886.77     1147.16    345.91 o 
   6  11   7       28.21      -60.30    142.22 o 
   7  11   7     1402.19     1315.29    195.78 o 
  -6  12   7      264.62      327.29    143.50 o 
  -5  12   7      302.65      379.20    206.97 o 
  -4  12   7      784.44     1645.59    253.28 o 
  -3  12   7     2377.18     2434.38    293.80 o 
  -2  12   7     5239.30     5372.42    379.20 o 
  -1  12   7      174.76      180.25    138.63 o 
   0  12   7     4283.98     4380.18    230.61 o 
   1  12   7      153.86      240.85    239.53 o 
   2  12   7     1068.77     1018.60    165.46 o 
   3  12   7      772.88      723.44    170.39 o 
   4  12   7      348.31      315.59    149.51 o 
 -16   0   8     1717.07     1887.50    230.64 o 
 -15   0   8      616.05      609.17    180.19 o 
 -14   0   8     2255.09     2443.08    400.18 o 
 -13   0   8    10477.37    10602.12    331.51 o 
 -12   0   8       96.19       87.77    119.69 o 
 -11   0   8     4125.60     3884.73    193.42 o 
 -10   0   8     3956.70     3676.35    182.16 o 
  -9   0   8     3472.81     3205.04    166.19 o 
  -8   0   8      700.95     1074.05    118.90 o 
  -7   0   8    13890.83    13950.16    329.03 o 
  -6   0   8     1721.35     1960.07    116.61 o 
  -5   0   8    45840.07    44017.08   1052.20 o 
  -4   0   8     6525.59     6951.44    253.28 o 
  -3   0   8    48174.04    51014.68    884.68 o 
  -2   0   8     7005.34     7638.85    188.57 o 
  -1   0   8      703.93      954.15     62.21 o 
   0   0   8     1011.01      882.89     60.89 o 
   1   0   8    29392.86    28440.85    426.20 o 
   2   0   8      568.75      319.25     48.99 o 
   3   0   8    26391.46    25886.07    395.09 o 
   4   0   8    43171.08    44298.52    635.65 o 
   5   0   8    14166.02    13074.72    232.95 o 
   6   0   8        5.54      -30.55     48.14 o 
   7   0   8      833.16      959.21     95.97 o 
   8   0   8     2944.91     3077.20    139.40 o 
   9   0   8     2862.50     3189.87    246.04 o 
  10   0   8     8900.58     9026.88    409.59 o 
  11   0   8     7738.79     6877.62    369.06 o 
  12   0   8       12.96     -151.97    178.02 o 
  13   0   8     2005.75     2757.13    334.33 o 
  14   0   8     1701.16     2234.65    324.20 o 
 -16   1   8      750.00     1094.74    210.70 o 
 -15   1   8     1397.91     1794.45    246.59 o 
 -14   1   8     2511.39     2820.04    145.11 o 
 -13   1   8      334.96      417.24    106.16 o 
 -12   1   8      170.26      198.46     89.13 o 
 -11   1   8       42.11       15.62     81.32 o 
 -10   1   8      262.49      268.82     82.60 o 
  -9   1   8    15149.27    14041.92    280.48 o 
  -8   1   8     1542.71     1796.12    105.87 o 
  -7   1   8     7056.12     7095.09    173.55 o 
  -6   1   8     1396.53     1537.69     88.79 o 
  -5   1   8     6122.53     6023.66    127.89 o 
  -4   1   8     5432.73     5985.73    123.19 o 
  -3   1   8     7773.14     7286.34    158.49 o 
  -2   1   8        0.57       79.68     32.65 o 
  -1   1   8    15642.37    15859.95    200.70 o 
   0   1   8      154.77      275.10     31.63 o 
   1   1   8    11311.72    11258.68    142.34 o 
   2   1   8     1777.72     2052.75     56.23 o 
   3   1   8      631.48      919.49     59.05 o 
   4   1   8     1147.23     1178.55     59.63 o 
   5   1   8     8961.32     8626.50    122.58 o 
   6   1   8     2306.80     2265.69     73.53 o 
   7   1   8      865.93      976.75     84.55 o 
   8   1   8      125.16       66.04     61.63 o 
   9   1   8     4192.39     4054.32    144.97 o 
  10   1   8      601.87      763.07    139.56 o 
  11   1   8      143.85      106.43    129.43 o 
  12   1   8     1073.67     1618.09    192.57 o 
  13   1   8       28.03       65.42    146.79 o 
  14   1   8      915.38      918.35    337.22 o 
 -16   2   8     2258.11     2478.60    189.64 o 
 -14   2   8     1755.68     1939.99    176.66 o 
 -13   2   8       71.12      -20.07    106.03 o 
 -12   2   8     1774.00     1857.15    154.55 o 
 -11   2   8     3442.80     3614.01    172.37 o 
 -10   2   8     2051.71     2054.82    139.49 o 
  -9   2   8       21.34     -123.65     74.73 o 
  -8   2   8    12296.37    12331.68    289.60 o 
  -7   2   8      667.74      865.04     95.92 o 
  -6   2   8     2066.24     2231.03    111.38 o 
  -5   2   8     6204.75     6401.64    148.62 o 
  -4   2   8       12.83       -2.61     40.94 o 
  -3   2   8      270.55      252.24     47.14 o 
  -2   2   8    26646.11    28003.70    330.09 o 
  -1   2   8      206.12      315.11     60.88 o 
   0   2   8      305.46      479.26     60.37 o 
   1   2   8     3626.93     3771.94     82.11 o 
   2   2   8     6288.41     6556.50    112.07 o 
   3   2   8     6445.95     6271.54    109.95 o 
   4   2   8      985.30     1121.68     79.02 o 
   5   2   8       21.58      -30.42     39.66 o 
   6   2   8     2999.35     2936.88    100.83 o 
   7   2   8     2350.98     2532.58    115.46 o 
   8   2   8     7916.24     7618.79    166.36 o 
   9   2   8     4829.99     4732.09    135.44 o 
  10   2   8      327.62      361.46     93.80 o 
  11   2   8      699.66      744.01    157.44 o 
  12   2   8     2711.44     2750.88    275.71 o 
  13   2   8      366.10      621.15    163.13 o 
  14   2   8      204.77      335.01    164.42 o 
 -16   3   8      678.44      681.29    230.85 o 
 -15   3   8     4988.65     4941.06    378.47 o 
 -14   3   8      171.16      213.46    150.52 o 
 -13   3   8     1769.34     1764.12    162.79 o 
 -12   3   8      344.64      393.89    114.19 o 
 -11   3   8     1959.47     2206.95    356.76 o 
 -10   3   8     2185.61     2141.68    146.90 o 
  -9   3   8    21868.36    21000.74    432.90 o 
  -8   3   8     3397.66     3388.59    151.09 o 
  -7   3   8     8894.18     8946.63    197.42 o 
  -6   3   8     2666.68     2642.98    104.18 o 
  -5   3   8     8012.60     8369.56    180.01 o 
  -4   3   8    10466.06    11042.58    213.05 o 
  -3   3   8    19006.04    19512.37    318.99 o 
  -2   3   8     6921.93     7618.23    122.01 o 
  -1   3   8    24463.78    24356.49    462.24 o 
   0   3   8       71.82      162.26     44.91 o 
   1   3   8    15199.51    15833.20    206.09 o 
   2   3   8     1592.20     1609.77     63.16 o 
   3   3   8     2858.92     2995.14     77.51 o 
   4   3   8      444.03      518.95     61.38 o 
   5   3   8    21343.61    20734.55    309.53 o 
   6   3   8      280.23      295.93     65.05 o 
   7   3   8     8285.24     7569.66    165.70 o 
   8   3   8     2638.24     2642.26    109.63 o 
   9   3   8    13933.11    13000.30    240.91 o 
  10   3   8        9.32     -117.63     69.88 o 
  11   3   8     1342.39     1596.07    137.06 o 
  12   3   8      291.50      272.50    294.53 o 
  13   3   8     1210.23     1736.50    253.28 o 
  14   3   8     1248.27     1925.19    341.57 o 
 -15   4   8      514.90      361.23    136.91 o 
 -14   4   8      322.65      185.65    119.97 o 
 -13   4   8     2965.36     2773.24    178.04 o 
 -12   4   8      276.73      238.13     93.30 o 
 -11   4   8      454.22      378.51    107.90 o 
 -10   4   8     7750.53     7684.52    240.40 o 
  -9   4   8        1.13     -123.52     72.74 o 
  -8   4   8     4410.20     4532.42    271.75 o 
  -7   4   8    12032.85    11801.06    239.24 o 
  -6   4   8      914.01      983.76     82.40 o 
  -5   4   8    15658.15    15258.23    276.46 o 
  -4   4   8     6907.06     7332.73    169.14 o 
  -3   4   8     7610.10     7842.48    305.43 o 
  -2   4   8     5355.52     5095.71    132.04 o 
  -1   4   8       94.55      174.85     45.47 o 
   0   4   8    27675.74    27714.65    464.29 o 
   1   4   8     2236.04     2227.32     65.12 o 
   2   4   8      223.41      229.22     39.89 o 
   3   4   8    13371.75    13233.67    220.50 o 
   4   4   8      295.98      284.81     62.09 o 
   5   4   8    11219.44    11060.99    214.10 o 
   6   4   8    11726.26    11229.27    210.51 o 
   7   4   8      897.25      987.49     89.52 o 
   8   4   8     2547.64     2291.76    106.18 o 
   9   4   8     2341.48     2212.01    115.67 o 
  10   4   8     1677.92     1961.45    121.26 o 
  11   4   8     3469.77     3282.81    164.35 o 
  12   4   8        4.01     -165.63    103.90 o 
  13   4   8     2236.24     2510.75    224.31 o 
  14   4   8        6.75      -91.51    151.65 o 
 -15   5   8       27.92       -4.01    127.42 o 
 -14   5   8     4440.13     4157.38    220.68 o 
 -13   5   8     2366.09     2261.89    178.83 o 
 -12   5   8     5365.30     5127.61    223.14 o 
 -11   5   8      259.14       93.56    105.02 o 
 -10   5   8     8006.42     7863.50    207.54 o 
  -9   5   8     3344.08     3221.71    125.55 o 
  -8   5   8     2607.13     2646.22    106.71 o 
  -7   5   8    11280.31    11521.32    212.61 o 
  -6   5   8    22190.32    22272.59    333.59 o 
  -5   5   8      342.77      390.08     61.44 o 
  -4   5   8    23481.72    23615.39    341.51 o 
  -3   5   8    12504.41    12648.52    210.50 o 
  -2   5   8     8705.01     8511.31    160.21 o 
  -1   5   8     4689.04     4757.85     93.60 o 
   0   5   8     2648.13     2441.59     67.52 o 
   1   5   8      224.12      320.80     43.79 o 
   2   5   8    28456.77    28036.09    953.78 o 
   3   5   8     9336.28     9001.65    209.77 o 
   4   5   8    16814.05    15797.03    305.62 o 
   5   5   8      244.83      246.21     83.25 o 
   6   5   8     8722.59     8334.14    210.52 o 
   7   5   8     2198.14     2246.03    125.17 o 
   8   5   8     1308.48     1610.63    123.53 o 
   9   5   8    10160.20     9375.26    238.91 o 
  10   5   8     4592.98     4596.67    152.13 o 
  11   5   8       22.37      -27.53     97.97 o 
  12   5   8     1208.63     1343.45    152.91 o 
  13   5   8      326.31      580.32    252.09 o 
 -14   6   8        3.78      -71.41    118.84 o 
 -13   6   8      858.67     1003.80    153.35 o 
 -12   6   8      383.72      390.87    196.83 o 
 -11   6   8     1182.27     1319.96    148.03 o 
 -10   6   8     1369.39     1670.38    193.81 o 
  -9   6   8      122.51        3.95     62.50 o 
  -8   6   8     2011.16     1904.03    100.43 o 
  -7   6   8     3767.02     3916.29    125.48 o 
  -6   6   8     1680.17     1867.73     95.57 o 
  -5   6   8      224.31      292.46     61.54 o 
  -4   6   8     2296.52     2344.40     95.53 o 
  -3   6   8     1843.62     1884.59     87.95 o 
  -2   6   8    24206.52    23084.22    333.43 o 
  -1   6   8        8.48      -27.03     42.34 o 
   0   6   8      474.09      470.68     54.54 o 
   1   6   8     1135.17     1211.71     88.75 o 
   2   6   8     3212.46     3113.95    168.61 o 
   3   6   8     1023.60     1139.89    127.16 o 
   4   6   8    11197.64    11219.97    251.76 o 
   5   6   8      892.66     1165.32    112.01 o 
   6   6   8      531.79      504.13     93.71 o 
   7   6   8     1471.61     1709.48    150.83 o 
   8   6   8     1198.25     1290.96    122.46 o 
   9   6   8       16.47      -93.52     89.15 o 
  10   6   8      436.40      355.40    107.68 o 
  11   6   8       57.32      -85.21    106.17 o 
  12   6   8     1027.14     1558.50    137.74 o 
 -14   7   8       88.83      -13.21    124.22 o 
 -13   7   8      246.95      217.05    122.41 o 
 -12   7   8     2022.98     2238.03    187.74 o 
 -11   7   8       82.41       12.90    133.15 o 
 -10   7   8      502.64      563.85     95.67 o 
  -9   7   8     1283.02     1379.57    119.09 o 
  -8   7   8       44.09       -4.65     98.18 o 
  -7   7   8     1624.90     1852.66    118.00 o 
  -6   7   8      120.95       40.20     67.89 o 
  -5   7   8     1530.19     1680.44     98.58 o 
  -4   7   8     8102.09     7997.64    172.74 o 
  -3   7   8      481.50      490.36     67.32 o 
  -2   7   8        0.57      -91.60     48.90 o 
  -1   7   8       44.50       37.39     65.39 o 
   0   7   8      404.99      546.42     61.65 o 
   1   7   8        0.70     -146.71    159.93 o 
   2   7   8     3552.56     3142.81    172.96 o 
   3   7   8      261.02      302.70    107.78 o 
   4   7   8     3360.00     3134.75    179.12 o 
   5   7   8      803.20     1091.02    133.00 o 
   6   7   8      119.37       67.43     85.33 o 
   7   7   8      204.67       89.84    110.16 o 
   8   7   8      224.45      282.50     98.21 o 
   9   7   8      107.24      197.66    130.85 o 
  10   7   8      506.04      668.50    118.87 o 
  11   7   8        6.35     -121.42    103.95 o 
  12   7   8      165.89       78.94    146.05 o 
 -13   8   8       89.27      -29.49    248.21 o 
 -12   8   8        1.92     -231.98    115.99 o 
 -11   8   8      794.43      738.14    146.74 o 
 -10   8   8     5594.04     5785.40    242.12 o 
  -9   8   8     1611.15     1593.80    122.86 o 
  -8   8   8    15477.11    15406.60    457.45 o 
  -7   8   8       32.25      101.53     68.53 o 
  -6   8   8     2461.46     2388.33    109.13 o 
  -5   8   8      159.29      182.99    163.36 o 
  -4   8   8     1926.51     2058.24     98.70 o 
  -3   8   8       57.05       -5.94     56.10 o 
  -2   8   8     3372.98     3558.28    115.88 o 
  -1   8   8       13.50       13.75     55.40 o 
   0   8   8    18146.71    16692.13    447.22 o 
   1   8   8     1649.86     2055.54    165.09 o 
   2   8   8      969.62     1031.57    138.78 o 
   3   8   8      106.69      156.48    102.54 o 
   4   8   8      614.75      517.04    136.77 o 
   5   8   8      263.95      122.52    116.08 o 
   6   8   8    13434.69    12394.85    360.29 o 
   7   8   8      664.26      854.14    148.37 o 
   8   8   8     5732.90     5463.82    229.53 o 
   9   8   8     1035.25     1365.98    142.87 o 
  10   8   8      173.60        4.38    131.59 o 
  11   8   8       94.79      -70.50    137.43 o 
 -12   9   8     2843.24     3002.53    207.64 o 
 -11   9   8      573.20      468.76    136.14 o 
 -10   9   8     1084.00      820.11    149.88 o 
  -9   9   8     5153.23     5023.78    226.89 o 
  -8   9   8      760.39     1073.94    133.39 o 
  -7   9   8       61.85      185.59     96.96 o 
  -6   9   8     3073.78     3164.51    125.61 o 
  -5   9   8     1571.13     2127.20    117.11 o 
  -4   9   8     8766.13     8655.88    191.58 o 
  -3   9   8     3231.04     3045.97    116.02 o 
  -2   9   8     1795.52     1993.81    126.44 o 
  -1   9   8      191.82      142.40    108.99 o 
   0   9   8      318.59      215.56    111.54 o 
   1   9   8     1946.91     2053.25    162.25 o 
   2   9   8     6537.69     6110.28    244.97 o 
   3   9   8     1374.16     1660.34    196.83 o 
   4   9   8     6590.26     6186.96    321.30 o 
   5   9   8     1150.91     1146.61    164.27 o 
   6   9   8     2046.73     2387.77    186.62 o 
   7   9   8        9.24     -136.32    225.06 o 
   8   9   8       42.31       52.98    134.22 o 
   9   9   8     3805.63     3482.41    224.15 o 
  10   9   8     2332.15     2583.98    225.86 o 
 -10  10   8      608.33      464.13    160.65 o 
  -9  10   8       53.72       49.97    130.98 o 
  -8  10   8        0.09      -52.56    107.83 o 
  -7  10   8     2484.77     2657.96    145.09 o 
  -6  10   8      363.58      305.70     94.85 o 
  -5  10   8     5216.23     5352.22    185.19 o 
  -4  10   8      844.42     1032.28     97.68 o 
  -3  10   8     3410.82     3473.68    161.12 o 
  -2  10   8        4.43      -29.81    106.66 o 
  -1  10   8        2.34      -34.50    102.82 o 
   0  10   8       76.90      -93.35    111.55 o 
   1  10   8     1617.28     2118.03    184.84 o 
   2  10   8     1779.66     1774.45    175.95 o 
   3  10   8     7065.46     7261.94    453.01 o 
   4  10   8        6.44       48.59    128.51 o 
   5  10   8      968.75      987.09    164.83 o 
   6  10   8      649.88      427.47    319.13 o 
   7  10   8       92.03      104.71    139.49 o 
   8  10   8      538.81      347.61    178.74 o 
  -8  11   8       50.82     -187.60    164.99 o 
  -7  11   8        2.47       24.78    115.36 o 
  -6  11   8      363.33      525.46    108.35 o 
  -5  11   8     1884.59     2142.01    142.15 o 
  -4  11   8     4637.53     4582.84    557.94 o 
  -3  11   8     2505.02     2922.14    282.23 o 
  -2  11   8      316.25      192.95    136.39 o 
  -1  11   8     1114.13     1296.59    171.19 o 
   0  11   8      171.40      174.19    130.41 o 
   1  11   8      528.81      615.98    144.35 o 
   2  11   8     1969.88     2359.45    203.59 o 
   3  11   8      246.06        6.99    133.55 o 
   4  11   8      344.73      390.46    162.10 o 
   5  11   8     2106.73     2659.35    220.30 o 
   6  11   8      410.18      690.21    349.53 o 
  -5  12   8      937.70     1547.18    250.38 o 
  -4  12   8       34.87      -31.84    176.57 o 
  -3  12   8      917.59     1175.22    237.36 o 
  -2  12   8      243.24      400.55    145.96 o 
  -1  12   8       17.85      292.94    146.31 o 
   0  12   8      492.55      593.86    219.99 o 
   1  12   8     1789.22     1766.01    190.06 o 
   2  12   8       18.22      288.48    148.69 o 
   3  12   8      372.72      568.80    162.17 o 
 -16   1   9       81.44      339.51    406.69 o 
 -15   1   9     1338.49     1834.60    172.21 o 
 -14   1   9     1200.23     1453.26    156.03 o 
 -13   1   9      266.53      232.52    117.30 o 
 -12   1   9     8978.29     8800.91    235.92 o 
 -11   1   9      756.91      987.78    118.53 o 
 -10   1   9     4946.93     4879.35    170.16 o 
  -9   1   9     2112.08     2182.11    121.43 o 
  -8   1   9       22.67      -51.23     69.70 o 
  -7   1   9      561.75      700.81     84.48 o 
  -6   1   9    15492.32    15008.89    276.38 o 
  -5   1   9      671.51     1036.04     70.20 o 
  -4   1   9    36684.67    36104.71    530.33 o 
  -3   1   9      510.26      454.99     59.42 o 
  -2   1   9     5443.96     5449.71    110.24 o 
  -1   1   9     8028.04     7718.02    123.03 o 
   0   1   9     2058.21     2022.33     58.30 o 
   1   1   9      399.67      372.65     36.40 o 
   2   1   9    27613.54    27448.38    297.10 o 
   3   1   9        3.52        6.83     31.10 o 
   4   1   9    11123.63    10444.21    141.17 o 
   5   1   9     9069.51     8615.95    136.25 o 
   6   1   9     2048.32     1885.55     80.93 o 
   7   1   9        0.96      -83.77     56.40 o 
   8   1   9     6154.17     6336.19    173.91 o 
   9   1   9      856.36     1294.28    156.22 o 
  10   1   9     2633.35     2579.68    172.26 o 
  11   1   9     2360.01     2299.58    172.39 o 
  12   1   9     3128.60     2891.13    382.81 o 
  13   1   9     1596.66     1974.08    389.33 o 
  14   1   9       49.33      211.52    271.37 o 
 -16   2   9     2807.25     3036.22    240.92 o 
 -15   2   9     1469.99     1880.82    220.35 o 
 -14   2   9     5340.02     5555.54    220.96 o 
 -13   2   9     1497.58     1648.77    235.79 o 
 -12   2   9      510.02      537.69    117.96 o 
 -11   2   9        6.80       91.62     97.69 o 
 -10   2   9    10345.96    10492.24    282.44 o 
  -9   2   9       62.32       40.33     83.79 o 
  -8   2   9    16846.42    16572.23    437.81 o 
  -7   2   9     2025.31     2175.77    113.58 o 
  -6   2   9     6729.08     6286.39    142.85 o 
  -5   2   9      618.85      894.12     69.69 o 
  -4   2   9       57.45       60.04     44.84 o 
  -3   2   9     2637.04     2797.05    103.41 o 
  -2   2   9    22694.41    23276.38    321.50 o 
  -1   2   9     4007.06     3818.93     94.97 o 
   0   2   9    32362.69    32616.85    377.05 o 
   1   2   9     2106.77     2569.73     93.71 o 
   2   2   9    25287.00    26133.26    379.14 o 
   3   2   9     1180.57     1592.12     67.93 o 
   4   2   9     1113.46     1361.27     64.83 o 
   5   2   9    10473.19    10294.02    188.57 o 
   6   2   9    10296.51     9886.34    210.15 o 
   7   2   9     4433.07     4239.08    123.78 o 
   8   2   9     8508.98     8234.45    177.88 o 
   9   2   9     2941.93     2892.29    132.00 o 
  10   2   9       33.51      163.81    169.34 o 
  11   2   9      459.40      454.25    143.23 o 
  12   2   9        3.23     -123.04    132.50 o 
  13   2   9     4739.59     4810.76    239.91 o 
  14   2   9     1314.44     1671.64    210.31 o 
 -16   3   9       51.71       53.17    174.41 o 
 -15   3   9      494.46      211.84    148.35 o 
 -14   3   9      572.95      380.64    170.78 o 
 -13   3   9     2075.22     2165.83    171.78 o 
 -12   3   9      690.86      618.21    125.54 o 
 -11   3   9     3949.67     3806.43    181.73 o 
 -10   3   9      166.73       43.79     91.52 o 
  -9   3   9    10385.98    10757.95    282.45 o 
  -8   3   9       91.30        5.88     79.58 o 
  -7   3   9    11651.11    11882.87    241.84 o 
  -6   3   9      775.50      949.41     81.12 o 
  -5   3   9    13410.68    13750.53    257.18 o 
  -4   3   9     2429.97     2520.66     94.57 o 
  -3   3   9     5477.02     5272.54    124.20 o 
  -2   3   9     2980.12     2990.20     81.64 o 
  -1   3   9     1991.30     2076.81     74.60 o 
   0   3   9      588.09      732.59     57.09 o 
   1   3   9    44653.91    44475.00    498.84 o 
   2   3   9     1447.30     1607.95     73.81 o 
   3   3   9     4391.30     4807.66    112.49 o 
   4   3   9     1634.20     1880.57     87.24 o 
   5   3   9      194.46      160.11     59.12 o 
   6   3   9    15794.58    15477.65    259.11 o 
   7   3   9    10542.42    10307.92    202.57 o 
   8   3   9       55.69       -8.88     64.54 o 
   9   3   9     1619.72     1885.85    112.77 o 
  10   3   9     1835.17     2254.86    147.40 o 
  11   3   9      391.27      264.96    102.12 o 
  12   3   9     4119.96     3575.53    316.96 o 
  13   3   9        7.62       18.50    141.12 o 
 -15   4   9        6.61     -274.88    222.16 o 
 -14   4   9     1060.93     1153.74    160.63 o 
 -13   4   9     1947.67     2145.37    182.55 o 
 -12   4   9      823.50      683.32    134.22 o 
 -11   4   9     7282.65     7275.33    245.94 o 
 -10   4   9      262.02      278.05    224.33 o 
  -9   4   9     2139.64     2126.47    322.75 o 
  -8   4   9     6924.30     6774.97    182.63 o 
  -7   4   9     2018.06     1981.80    105.97 o 
  -6   4   9     2273.14     2488.71    111.24 o 
  -5   4   9    13592.37    13591.97    260.38 o 
  -4   4   9     1084.94     1276.22     85.71 o 
  -3   4   9     2261.10     2047.08    126.01 o 
  -2   4   9     8680.11     8060.51    132.87 o 
  -1   4   9     4632.34     4967.24    101.44 o 
   0   4   9     3274.95     3223.46     81.78 o 
   1   4   9    15725.37    15631.25    232.18 o 
   2   4   9     2245.97     2549.06     79.06 o 
   3   4   9     4857.97     4632.13    123.52 o 
   4   4   9     4572.83     4379.13    122.70 o 
   5   4   9    10405.09    10206.55    263.42 o 
   6   4   9     2310.09     2115.46    101.35 o 
   7   4   9     2772.87     2687.57    128.47 o 
   8   4   9      175.11      -39.34     70.56 o 
   9   4   9     3236.22     3309.04    127.56 o 
  10   4   9       67.40     -142.80     79.11 o 
  11   4   9     1130.34     1268.05    144.25 o 
  12   4   9     1266.71     1773.01    202.12 o 
  13   4   9      160.27        2.02    155.06 o 
 -15   5   9       12.21       43.83    135.47 o 
 -14   5   9        7.32     -230.05    119.57 o 
 -13   5   9        9.28       12.89    111.19 o 
 -12   5   9     3652.87     3255.20    187.93 o 
 -11   5   9      230.52       24.35     86.81 o 
 -10   5   9     1256.44     1517.30    121.43 o 
  -9   5   9     1374.31     1452.60     98.55 o 
  -8   5   9      222.25      182.91     93.34 o 
  -7   5   9     4339.29     4383.33    146.68 o 
  -6   5   9      607.24      684.50     86.15 o 
  -5   5   9     2584.01     2583.91    121.33 o 
  -4   5   9    10850.28    11012.91    279.65 o 
  -3   5   9        0.09        2.19     51.34 o 
  -2   5   9      174.58      272.79     53.07 o 
  -1   5   9       75.19      125.22     49.93 o 
   0   5   9       67.16       33.47     35.00 o 
   1   5   9     1720.35     1886.87     75.80 o 
   2   5   9     9762.84     9871.48    213.89 o 
   3   5   9      290.85      283.43     66.52 o 
   4   5   9     8629.85     8468.03    179.08 o 
   5   5   9      850.40      911.13     88.38 o 
   6   5   9      996.26     1164.40     93.79 o 
   7   5   9     1559.42     1650.61    157.32 o 
   8   5   9       73.15       21.14     90.62 o 
   9   5   9     1386.68     1665.81    116.68 o 
  10   5   9      985.28     1116.44    111.35 o 
  11   5   9      308.81      520.99    101.91 o 
  12   5   9      198.26      140.14    114.34 o 
  13   5   9      116.77      -97.93    285.12 o 
 -14   6   9      392.93      363.47    139.09 o 
 -13   6   9     3523.16     3301.86    200.99 o 
 -12   6   9        8.75       41.74    184.53 o 
 -11   6   9     5355.86     5279.73    226.51 o 
 -10   6   9      795.79      888.85     93.50 o 
  -9   6   9     3344.53     3437.53    126.80 o 
  -8   6   9        8.28     -114.01     57.00 o 
  -7   6   9      227.66      385.78     89.60 o 
  -6   6   9     1056.19     1207.99     88.37 o 
  -5   6   9    18046.00    18006.28    324.42 o 
  -4   6   9      571.75      577.62     69.54 o 
  -3   6   9    13960.34    13905.35    236.50 o 
  -2   6   9     2328.10     2124.87     90.12 o 
  -1   6   9     3400.58     3426.44    120.57 o 
   0   6   9      691.87      893.14     86.47 o 
   1   6   9     9461.53     9378.69    274.87 o 
   2   6   9     1589.67     1802.22    146.93 o 
   3   6   9     3165.79     2891.99    160.64 o 
   4   6   9     1007.17     1183.09    115.80 o 
   5   6   9     2080.99     2134.27    128.55 o 
   6   6   9     2147.90     2324.66    143.12 o 
   7   6   9       34.62     -168.44     84.22 o 
   8   6   9      318.89      253.60     95.19 o 
   9   6   9      362.87      503.03     94.62 o 
  10   6   9     2579.15     2692.35    131.77 o 
  11   6   9     1993.68     2274.60    133.04 o 
  12   6   9     1572.74     2202.98    169.93 o 
 -13   7   9     1585.13     1878.48    312.62 o 
 -12   7   9      360.70      213.68    130.50 o 
 -11   7   9     2477.21     2713.28    181.24 o 
 -10   7   9      497.91      409.91     95.04 o 
  -9   7   9    11129.39    11074.15    260.57 o 
  -8   7   9      255.57      162.31     72.99 o 
  -7   7   9    23956.05    23004.26    409.24 o 
  -6   7   9       91.59       91.52     71.24 o 
  -5   7   9     6794.81     6390.30    158.48 o 
  -4   7   9      703.07      699.79     76.94 o 
  -3   7   9    11980.77    11352.48    234.87 o 
  -2   7   9      694.06      668.16     70.89 o 
  -1   7   9     5065.83     4872.94    126.71 o 
   0   7   9     2152.83     2285.11    162.13 o 
   1   7   9    29976.64    29636.48    617.43 o 
   2   7   9      125.84      147.78    102.39 o 
   3   7   9      808.59      771.98    129.54 o 
   4   7   9       22.08      -42.59     97.25 o 
   5   7   9       19.70      -33.64    103.62 o 
   6   7   9     4254.72     4123.51    165.38 o 
   7   7   9     8531.73     8186.81    229.76 o 
   8   7   9      828.83     1076.58    126.28 o 
   9   7   9     1175.84     1387.44    138.17 o 
  10   7   9     2299.32     2520.12    165.51 o 
  11   7   9       22.06     -105.57     97.04 o 
 -12   8   9      255.24      197.25    149.07 o 
 -11   8   9      254.71      211.88    186.70 o 
 -10   8   9     1839.38     1967.73    138.24 o 
  -9   8   9      510.35      801.15    105.87 o 
  -8   8   9       17.53       36.10     87.31 o 
  -7   8   9        9.51      -56.49     66.40 o 
  -6   8   9    11956.28    11429.01    229.38 o 
  -5   8   9     3757.83     3423.08    124.07 o 
  -4   8   9      520.85      485.55     73.84 o 
  -3   8   9       14.50     -103.14     54.11 o 
  -2   8   9     1229.27     1187.70     86.61 o 
  -1   8   9     4842.56     5000.81    216.50 o 
   0   8   9      944.56     1288.24    146.26 o 
   1   8   9     2229.66     2426.13    171.42 o 
   2   8   9     1017.91     1112.65    180.91 o 
   3   8   9      345.80      122.41    114.61 o 
   4   8   9      225.31      213.23    117.21 o 
   5   8   9     4887.40     4781.36    224.80 o 
   6   8   9     1883.50     1873.21    179.98 o 
   7   8   9      741.59      676.33    143.51 o 
   8   8   9      219.44      326.81    112.86 o 
   9   8   9       14.73       -5.66    222.11 o 
  10   8   9      273.02      162.99    120.86 o 
 -11   9   9       38.41      -24.00    125.01 o 
 -10   9   9     1646.23     1971.87    184.64 o 
  -9   9   9     3109.95     3269.07    259.02 o 
  -8   9   9        0.09       11.49     87.92 o 
  -7   9   9     4490.41     4235.39    167.85 o 
  -6   9   9     1893.83     2140.72    114.50 o 
  -5   9   9       21.96       92.04     69.80 o 
  -4   9   9     1443.23     1675.80    106.65 o 
  -3   9   9      554.45      523.20     80.76 o 
  -2   9   9     1320.10     1516.22    159.02 o 
  -1   9   9     8576.18     8423.12    376.30 o 
   0   9   9     1697.38     1766.38    166.73 o 
   1   9   9        1.79     -157.99    106.42 o 
   2   9   9     2292.45     2402.35    182.94 o 
   3   9   9        6.38      -48.26    112.72 o 
   4   9   9     1949.33     2140.65    189.36 o 
   5   9   9     3707.60     3773.28    318.41 o 
   6   9   9      173.11      198.36    132.14 o 
   7   9   9     2702.96     2586.35    197.16 o 
   8   9   9     1678.56     2225.66    209.92 o 
   9   9   9        3.10     -251.07    125.54 o 
 -10  10   9      104.25      -75.21    124.05 o 
  -9  10   9      340.55      406.69    135.47 o 
  -8  10   9     1872.58     1869.41    174.20 o 
  -7  10   9      459.48      370.12    102.91 o 
  -6  10   9      202.92      170.31     90.84 o 
  -5  10   9     5913.62     6129.20    173.36 o 
  -4  10   9       50.08       -8.10     79.80 o 
  -3  10   9     7276.37     6747.07    264.65 o 
  -2  10   9      131.84     -102.49    109.49 o 
  -1  10   9      787.75     1017.00    150.06 o 
   0  10   9       79.63      101.18    110.58 o 
   1  10   9     3343.32     3053.64    225.06 o 
   2  10   9      471.89      539.86    142.21 o 
   3  10   9     6218.12     5687.91    255.68 o 
   4  10   9     2649.30     2849.82    201.42 o 
   5  10   9     2082.86     2204.63    312.62 o 
   6  10   9      272.04      282.58    147.91 o 
   7  10   9       44.26       65.09    193.22 o 
   8  10   9      168.34      -26.90    407.42 o 
  -8  11   9        3.50      140.00    218.54 o 
  -7  11   9      292.50      329.41    112.90 o 
  -6  11   9     3004.84     3113.87    258.41 o 
  -5  11   9      649.58      998.00    162.82 o 
  -4  11   9     5630.24     5960.77    280.05 o 
  -3  11   9      400.32      390.40    141.84 o 
  -2  11   9     1227.14     1428.78    178.53 o 
  -1  11   9      142.55     -125.45    238.81 o 
   0  11   9      245.08      315.78    176.57 o 
   1  11   9     4481.78     4068.30    227.97 o 
   2  11   9     3418.49     3643.33    221.73 o 
   3  11   9      483.29      310.51    150.80 o 
   4  11   9     1697.77     2077.57    209.19 o 
   5  11   9      679.23     1023.83    373.41 o 
   6  11   9      901.98     1280.15    190.43 o 
  -5  12   9       89.38      382.09    198.28 o 
  -4  12   9     1144.59     2032.03    264.86 o 
  -3  12   9      505.57      629.58    205.52 o 
  -2  12   9     3881.04     3988.93    235.32 o 
  -1  12   9      907.41     1215.80    174.99 o 
   0  12   9     3306.61     3427.10    223.61 o 
   1  12   9      142.67       35.58    248.21 o 
   2  12   9      962.04     1120.02    189.79 o 
 -16   0  10       40.18      136.96    182.15 o 
 -15   0  10      367.79      650.41    180.08 o 
 -14   0  10      302.83      434.06    163.17 o 
 -13   0  10    13111.84    13100.49    384.93 o 
 -12   0  10     2080.18     2294.32    198.20 o 
 -11   0  10     3057.69     3269.51    191.30 o 
 -10   0  10      174.31      166.46    115.10 o 
  -9   0  10    16588.48    16055.06    396.54 o 
  -8   0  10      237.80      350.25    143.28 o 
  -7   0  10    15098.62    14416.67    457.35 o 
  -6   0  10      603.20      691.81    138.94 o 
  -5   0  10    11259.82    11700.06    384.98 o 
  -4   0  10     6219.48     5715.43    251.83 o 
  -3   0  10   120730.86   119630.47   1986.81 o 
  -2   0  10    10849.06     9913.69    366.89 o 
  -1   0  10     3851.95     4196.58    117.20 o 
   0   0  10      208.14      279.55     51.38 o 
   1   0  10    12089.87    12349.49    228.52 o 
   2   0  10    10269.87    10094.28    241.35 o 
   3   0  10     7796.17     7185.20    161.91 o 
   4   0  10    12987.16    12820.83    237.92 o 
   5   0  10    21637.05    20861.48    379.70 o 
   6   0  10     5475.98     5390.85    191.05 o 
   7   0  10      918.77     1238.13    115.13 o 
   8   0  10       61.40      -95.52    149.07 o 
   9   0  10      293.04      354.59    193.94 o 
  10   0  10     2851.98     2810.68    260.52 o 
  11   0  10     6073.11     5747.27    350.25 o 
  12   0  10     2975.98     3081.33    295.25 o 
  13   0  10       34.83      -18.82    217.10 o 
  14   0  10      413.72      370.51    260.52 o 
 -16   1  10       60.26     -105.42    152.90 o 
 -15   1  10     3019.20     3011.46    187.37 o 
 -14   1  10      959.07     1228.68    216.60 o 
 -13   1  10     2230.48     2604.65    237.55 o 
 -12   1  10       13.27       62.11    104.58 o 
 -11   1  10       81.54      -71.05     95.60 o 
 -10   1  10    10318.50     9823.10    237.77 o 
  -9   1  10     1666.82     1815.75    120.80 o 
  -8   1  10      234.35      354.57     83.86 o 
  -7   1  10    12599.53    12652.49    258.23 o 
  -6   1  10      771.52     1084.92    132.91 o 
  -5   1  10    11789.58    12120.85    233.99 o 
  -4   1  10    15677.89    16030.29    280.19 o 
  -3   1  10      349.66      457.21     62.11 o 
  -2   1  10     5511.19     5613.52    118.03 o 
  -1   1  10     9805.47     9798.70    136.44 o 
   0   1  10      716.46      896.95     49.19 o 
   1   1  10     8061.96     7863.11    119.09 o 
   2   1  10     6559.33     6675.51    108.53 o 
   3   1  10     3695.52     4015.94     83.64 o 
   4   1  10      270.04      350.32     41.01 o 
   5   1  10      596.89      669.25     62.12 o 
   6   1  10     3483.49     3274.68    108.60 o 
   7   1  10     1031.19     1299.73    106.01 o 
   8   1  10     4393.54     4139.88    149.92 o 
   9   1  10     4607.86     4155.24    201.58 o 
  10   1  10      641.43      778.12    148.46 o 
  11   1  10      256.98      263.05    143.79 o 
  12   1  10     3492.71     3608.68    468.21 o 
  13   1  10      269.67       43.48    199.73 o 
 -16   2  10      586.97      738.12    221.44 o 
 -15   2  10       52.19      -34.03    176.87 o 
 -14   2  10     3133.03     3420.75    280.23 o 
 -13   2  10       39.18       70.51    115.26 o 
 -12   2  10      249.18      412.17    119.90 o 
 -11   2  10     3964.45     3869.60    167.78 o 
 -10   2  10     1048.54     1367.64    126.81 o 
  -9   2  10      672.98      720.58    103.83 o 
  -8   2  10     2368.01     2456.11    126.14 o 
  -7   2  10     2472.22     2584.29    123.62 o 
  -6   2  10     2162.23     2215.92     94.57 o 
  -5   2  10    25729.30    25157.24    362.61 o 
  -4   2  10     3590.93     3543.60    104.95 o 
  -3   2  10      202.74      261.93     57.17 o 
  -2   2  10     5236.70     5304.35    198.87 o 
  -1   2  10     1374.94     1545.74     71.97 o 
   0   2  10    12773.87    12815.03    183.09 o 
   1   2  10     2639.97     2512.43     78.78 o 
   2   2  10      751.11     1027.91     62.04 o 
   3   2  10     8604.65     8648.88    145.10 o 
   4   2  10     3966.07     3815.03     95.07 o 
   5   2  10      112.18      147.76     61.89 o 
   6   2  10     4828.30     5033.18    135.27 o 
   7   2  10     2099.07     2037.64     99.76 o 
   8   2  10     1067.07     1038.92    108.51 o 
   9   2  10     8516.42     8104.47    214.69 o 
  10   2  10       59.93      114.45    133.48 o 
  11   2  10      996.89     1027.46    167.83 o 
  12   2  10      213.18      374.36    146.30 o 
  13   2  10        0.98       -0.27    154.02 o 
 -15   3  10     2687.94     2717.18    298.15 o 
 -14   3  10      483.81      594.19    150.70 o 
 -13   3  10     3817.68     3787.01    207.76 o 
 -12   3  10       17.21     -142.21    102.54 o 
 -11   3  10       19.39      -58.19     97.41 o 
 -10   3  10     5366.77     5365.67    206.92 o 
  -9   3  10    10672.94    10392.03    294.53 o 
  -8   3  10     1096.61     1282.54     99.33 o 
  -7   3  10    14971.00    14420.32    280.08 o 
  -6   3  10    13202.51    13093.81    232.82 o 
  -5   3  10       46.23       17.74     51.39 o 
  -4   3  10     5098.63     5047.40    127.88 o 
  -3   3  10     3305.33     3227.83    102.36 o 
  -2   3  10       30.23       93.00     40.25 o 
  -1   3  10    18502.42    17913.76    260.53 o 
   0   3  10    30127.05    31249.09    410.21 o 
   1   3  10     9225.86     9148.18    148.56 o 
   2   3  10      509.00      905.94     62.49 o 
   3   3  10       98.04       75.16     48.11 o 
   4   3  10      197.34      200.81     91.92 o 
   5   3  10     2103.12     2042.36     96.82 o 
   6   3  10      307.43      482.70     97.13 o 
   7   3  10    11994.99    11217.93    218.05 o 
   8   3  10     1651.11     1865.81    112.46 o 
   9   3  10      283.24      269.03     94.28 o 
  10   3  10     1274.08     1219.50    126.63 o 
  11   3  10       33.79       34.96    128.36 o 
  12   3  10        0.94      -42.43    142.84 o 
  13   3  10     1225.98     1364.50    193.35 o 
 -15   4  10       82.60       57.13    248.21 o 
 -14   4  10     1699.20     1841.62    185.46 o 
 -13   4  10     3498.91     3567.62    270.65 o 
 -12   4  10       72.17      104.92    121.99 o 
 -11   4  10     2928.36     2915.84    311.90 o 
 -10   4  10        8.58       90.74     96.65 o 
  -9   4  10    10383.09    10500.05    278.66 o 
  -8   4  10     6749.77     6805.34    187.29 o 
  -7   4  10     1423.95     1665.39    105.93 o 
  -6   4  10     3294.98     3363.32    159.94 o 
  -5   4  10      188.02      170.19     64.41 o 
  -4   4  10     2371.57     2709.84    112.14 o 
  -3   4  10    22475.01    21992.99    575.73 o 
  -2   4  10     1599.59     1735.66     69.30 o 
  -1   4  10      329.11      362.29     49.17 o 
   0   4  10     5387.81     5193.77    119.59 o 
   1   4  10     1353.89     1582.57     79.56 o 
   2   4  10     6781.85     6741.74    127.60 o 
   3   4  10     1555.25     1760.44    134.53 o 
   4   4  10     1214.53     1403.07     96.93 o 
   5   4  10    16673.06    15886.62    318.22 o 
   6   4  10      649.93      741.97     88.13 o 
   7   4  10     1408.73     1535.57    105.90 o 
   8   4  10     4929.99     4659.67    143.91 o 
   9   4  10     2787.63     2962.77    125.88 o 
  10   4  10     2612.80     2598.40    151.50 o 
  11   4  10     2416.13     2654.34    151.83 o 
  12   4  10      373.44      366.45    159.64 o 
  13   4  10      138.41      112.09    231.57 o 
 -15   5  10       58.64       27.60    189.60 o 
 -14   5  10     3427.35     3540.84    257.62 o 
 -13   5  10       28.98     -184.31    119.94 o 
 -12   5  10     6489.77     6152.33    246.69 o 
 -11   5  10      445.37      336.32     99.10 o 
 -10   5  10     3214.13     3297.94    178.22 o 
  -9   5  10      298.81      520.46     89.33 o 
  -8   5  10      196.48      164.12     77.87 o 
  -7   5  10       70.35       32.34     69.45 o 
  -6   5  10     9711.28     9584.19    222.43 o 
  -5   5  10      339.26      204.66     70.89 o 
  -4   5  10    15402.85    15311.09    290.10 o 
  -3   5  10     2529.78     2527.10    112.29 o 
  -2   5  10    29125.93    28561.22    405.94 o 
  -1   5  10        3.83       54.71     54.21 o 
   0   5  10       76.77      151.00     40.35 o 
   1   5  10       36.36       69.66     62.46 o 
   2   5  10     6159.29     6092.02    174.25 o 
   3   5  10     5499.39     5407.04    140.98 o 
   4   5  10    17735.86    16387.51    275.66 o 
   5   5  10     2039.21     2084.39    107.39 o 
   6   5  10      172.78      190.21     81.47 o 
   7   5  10      287.71      236.65     80.22 o 
   8   5  10       29.79      -77.18     76.56 o 
   9   5  10     4274.28     4256.86    146.85 o 
  10   5  10      591.14      921.43    134.53 o 
  11   5  10     2329.65     2489.15    159.66 o 
  12   5  10     1263.24     1531.24    153.63 o 
 -14   6  10     2346.10     2536.29    200.59 o 
 -13   6  10      122.39      199.44    127.62 o 
 -12   6  10      106.00      163.77    115.54 o 
 -11   6  10     1017.33     1262.39    152.82 o 
 -10   6  10      360.56      401.98     82.85 o 
  -9   6  10      690.86      694.81     90.34 o 
  -8   6  10     1391.48     1596.15    102.92 o 
  -7   6  10     3286.20     3071.32    118.33 o 
  -6   6  10     2629.74     2608.75    138.70 o 
  -5   6  10     2947.58     3062.59    113.96 o 
  -4   6  10      828.80      929.50     79.20 o 
  -3   6  10     2816.88     2914.28    106.83 o 
  -2   6  10     2562.59     2707.20     99.74 o 
  -1   6  10      397.81      542.73     70.92 o 
   0   6  10    10064.52    10094.72    293.28 o 
   1   6  10     1986.71     2087.10    106.76 o 
   2   6  10     1719.07     1885.60    109.37 o 
   3   6  10     1022.78     1295.62    137.88 o 
   4   6  10     1612.81     1967.61    149.36 o 
   5   6  10     1542.21     1772.75    105.16 o 
   6   6  10     2209.09     2210.23    155.42 o 
   7   6  10      636.97      762.92     96.35 o 
   8   6  10     1959.85     2061.62    122.00 o 
   9   6  10     5628.03     5433.88    167.46 o 
  10   6  10      218.66      321.38     97.59 o 
  11   6  10       19.62      147.96     97.80 o 
  12   6  10       29.95      287.19    124.82 o 
 -13   7  10        6.25        6.23    124.84 o 
 -12   7  10     1966.76     2482.58    199.88 o 
 -11   7  10      131.93      183.63    135.81 o 
 -10   7  10      548.95      562.22    101.22 o 
  -9   7  10        1.19      -32.32     67.36 o 
  -8   7  10      416.60      371.67     82.37 o 
  -7   7  10       23.82      -51.78     66.05 o 
  -6   7  10      294.40      411.15     73.63 o 
  -5   7  10      129.71      285.27     70.31 o 
  -4   7  10     2952.33     2817.13    112.16 o 
  -3   7  10      424.01      419.48     77.92 o 
  -2   7  10      116.72      109.78     59.98 o 
  -1   7  10      569.58      598.94     81.28 o 
   0   7  10      690.50      810.41    128.75 o 
   1   7  10      271.27      191.07    109.84 o 
   2   7  10     8424.90     8248.03    275.05 o 
   3   7  10      797.86      771.98    128.51 o 
   4   7  10      105.33      238.61    134.60 o 
   5   7  10      631.16      663.69    134.77 o 
   6   7  10       38.85      -13.74     92.10 o 
   7   7  10       26.38      127.95    100.02 o 
   8   7  10      762.56      930.61    152.29 o 
   9   7  10      170.47       36.18     90.03 o 
  10   7  10      671.92      798.46    198.74 o 
  11   7  10      787.96      953.81    125.23 o 
 -12   8  10      185.59      -62.50    124.81 o 
 -11   8  10       82.18      132.87    117.53 o 
 -10   8  10     2139.87     2514.94    150.65 o 
  -9   8  10        0.42       79.22     86.05 o 
  -8   8  10    12869.10    13220.48    291.63 o 
  -7   8  10      201.82      101.71     90.87 o 
  -6   8  10     5487.74     5199.90    153.68 o 
  -5   8  10     3259.17     3340.58    124.76 o 
  -4   8  10       52.04        9.88     62.11 o 
  -3   8  10       59.25      100.96     62.42 o 
  -2   8  10    10903.75    10589.49    418.27 o 
  -1   8  10     2531.00     2470.75    164.14 o 
   0   8  10     8476.10     8061.47    275.36 o 
   1   8  10     3939.89     3564.82    190.35 o 
   2   8  10     3874.77     3527.27    198.03 o 
   3   8  10      535.84      587.71    134.80 o 
   4   8  10      320.30      252.48    111.20 o 
   5   8  10     2998.03     2940.39    190.61 o 
   6   8  10     5565.61     4906.62    235.29 o 
   7   8  10     2199.31     2458.75    202.77 o 
   8   8  10     3405.30     3394.06    167.99 o 
   9   8  10     2549.05     2634.28    163.86 o 
  10   8  10      709.89      647.00    119.32 o 
 -11   9  10      230.76       54.36    151.24 o 
 -10   9  10     2361.72     2422.45    190.17 o 
  -9   9  10       10.18       -7.67     90.39 o 
  -8   9  10      580.28      715.59    109.11 o 
  -7   9  10      392.15      415.24     88.52 o 
  -6   9  10     4698.65     4534.90    149.14 o 
  -5   9  10      175.38      264.08     75.19 o 
  -4   9  10     3770.76     4083.81    242.12 o 
  -3   9  10      234.25      365.45    129.97 o 
  -2   9  10    12667.94    11700.43    457.35 o 
  -1   9  10      212.33      255.78    172.95 o 
   0   9  10      786.63      795.14    151.24 o 
   1   9  10     3579.81     3546.98    201.79 o 
   2   9  10      402.52      213.42    244.60 o 
   3   9  10     3369.36     3348.43    201.69 o 
   4   9  10     5815.56     5353.74    246.00 o 
   5   9  10      790.03      673.82    151.65 o 
   6   9  10     3317.61     3115.09    208.72 o 
   7   9  10       33.77       20.45    130.65 o 
   8   9  10      734.10      861.84    166.90 o 
   9   9  10     1193.80     1093.22    237.36 o 
  -9  10  10     2393.97     2892.34    204.95 o 
  -8  10  10       65.18      221.23     98.86 o 
  -7  10  10     3129.44     3169.25    160.71 o 
  -6  10  10      890.31      939.53    110.71 o 
  -5  10  10      301.84      316.06     86.73 o 
  -4  10  10      390.32      631.07    204.07 o 
  -3  10  10     9560.33    10041.00    332.70 o 
  -2  10  10     2066.19     2230.92    228.68 o 
  -1  10  10      475.84      206.83    143.28 o 
   0  10  10      328.90      254.20    159.93 o 
   1  10  10        8.64     -189.29    214.20 o 
   2  10  10     1818.36     1880.89    252.56 o 
   3  10  10     2016.79     2050.89    190.86 o 
   4  10  10      932.57     1058.72    169.74 o 
   5  10  10     3399.44     3540.47    226.36 o 
   6  10  10      950.75     1051.32    213.48 o 
   7  10  10      151.41      232.97    166.44 o 
  -7  11  10     1206.77     1696.96    230.78 o 
  -6  11  10       16.48      314.19    127.21 o 
  -5  11  10       15.31      199.73    186.70 o 
  -4  11  10     3782.32     3443.82    361.10 o 
  -3  11  10       14.93      336.42    136.91 o 
  -2  11  10       15.90     -117.64    127.32 o 
  -1  11  10      775.66      785.47    157.99 o 
   0  11  10      133.39      -32.43    136.62 o 
   1  11  10     1220.23     1360.24    178.48 o 
   2  11  10     4440.45     4645.92    551.43 o 
   3  11  10      374.80      482.30    148.59 o 
   4  11  10      376.10      461.56    157.03 o 
   5  11  10     1106.64     1134.17    183.67 o 
  -3  12  10      204.84     -148.96    237.36 o 
  -2  12  10       43.68      406.69    155.56 o 
  -1  12  10      244.45      392.11    157.56 o 
   0  12  10      546.31      723.41    169.35 o 
   1  12  10      843.62      987.53    174.43 o 
 -16   1  11      912.49     1374.33    322.57 o 
 -15   1  11      309.17      665.20    154.30 o 
 -14   1  11     1231.13     1498.94    166.25 o 
 -13   1  11        0.24      149.49    122.50 o 
 -12   1  11    10503.15    10350.13    265.61 o 
 -11   1  11      125.07      123.70    109.75 o 
 -10   1  11    14207.28    14515.57    308.25 o 
  -9   1  11     2069.81     2294.42    131.55 o 
  -8   1  11      568.75      734.62    101.52 o 
  -7   1  11      174.47      148.68     76.61 o 
  -6   1  11     7398.87     6857.74    210.58 o 
  -5   1  11       74.18       35.41     59.08 o 
  -4   1  11    25810.15    24970.28    402.60 o 
  -3   1  11     3111.05     2640.91    106.58 o 
  -2   1  11    17374.40    18330.44    267.43 o 
  -1   1  11     8828.20     8344.38    126.35 o 
   0   1  11      568.46      720.39     48.52 o 
   1   1  11        5.17      -27.24     34.21 o 
   2   1  11     6350.12     6433.19    110.45 o 
   3   1  11     3159.78     3029.89     77.70 o 
   4   1  11    14713.45    14579.84    209.72 o 
   5   1  11    13650.74    13256.62    209.64 o 
   6   1  11      231.23      243.80     67.10 o 
   7   1  11       27.61      115.69     78.31 o 
   8   1  11      207.05       53.47    109.84 o 
   9   1  11      583.87      882.78    156.05 o 
  10   1  11     2734.21     2980.30    210.59 o 
  11   1  11     3620.61     3834.76    382.09 o 
  12   1  11       62.51      193.90    157.25 o 
  13   1  11      996.69      971.06    192.89 o 
 -15   2  11      624.74      698.00    158.15 o 
 -14   2  11     4730.77     4750.58    207.73 o 
 -13   2  11      847.81      817.58    139.75 o 
 -12   2  11     1918.11     2246.03    186.21 o 
 -11   2  11     4203.93     4349.54    177.05 o 
 -10   2  11     1858.70     2255.49    139.86 o 
  -9   2  11      101.26       87.61     92.16 o 
  -8   2  11    20449.08    18889.90    501.90 o 
  -7   2  11     4502.78     4447.55    154.02 o 
  -6   2  11    11489.59    11413.95    213.55 o 
  -5   2  11      594.50      626.99     71.46 o 
  -4   2  11     4890.63     4932.78    143.57 o 
  -3   2  11     3049.03     2966.08    114.56 o 
  -2   2  11     5353.18     5402.02    121.36 o 
  -1   2  11     3433.76     3381.91    104.24 o 
   0   2  11    11561.81    10988.96    169.35 o 
   1   2  11    33807.13    32964.64    391.35 o 
   2   2  11    16604.35    17127.16    234.67 o 
   3   2  11       76.20       10.45     62.85 o 
   4   2  11      231.30      200.37     52.17 o 
   5   2  11      513.11      567.50     75.23 o 
   6   2  11       12.19      -69.03     59.74 o 
   7   2  11     9786.13     9577.83    214.96 o 
   8   2  11     6542.25     6440.24    189.82 o 
   9   2  11     4527.68     4532.99    219.52 o 
  10   2  11       33.75     -350.25    175.12 o 
  11   2  11      174.34       50.42    140.49 o 
  12   2  11     1006.20     1076.25    185.10 o 
  13   2  11      692.66     1224.47    249.66 o 
 -15   3  11     2560.49     2634.03    229.51 o 
 -14   3  11        7.37      -33.90    133.38 o 
 -13   3  11     2966.76     3144.96    182.16 o 
 -12   3  11       23.23      -51.51    111.83 o 
 -11   3  11      183.68      272.53    112.97 o 
 -10   3  11     6990.60     6378.26    203.57 o 
  -9   3  11     5936.90     5750.12    189.79 o 
  -8   3  11       92.16      -24.94     66.13 o 
  -7   3  11    10949.39    10656.57    212.86 o 
  -6   3  11     4568.32     4566.85    133.82 o 
  -5   3  11     4615.21     4529.00    129.21 o 
  -4   3  11       52.11      114.52     67.21 o 
  -3   3  11     1481.16     1755.19     87.92 o 
  -2   3  11     1638.09     1701.05     88.91 o 
  -1   3  11      941.22     1152.72     72.34 o 
   0   3  11     3831.87     3751.15    105.43 o 
   1   3  11    16544.46    16017.43    223.72 o 
   2   3  11    10060.26     9850.73    162.65 o 
   3   3  11     2860.77     2808.42    104.68 o 
   4   3  11     2418.25     2357.53    101.80 o 
   5   3  11     2103.52     2056.09     98.39 o 
   6   3  11      145.70      105.75     71.06 o 
   7   3  11     2611.05     2244.15    110.60 o 
   8   3  11     9829.76     9221.41    218.93 o 
   9   3  11      645.93      681.17    119.28 o 
  10   3  11       50.34      -51.19    126.45 o 
  11   3  11      514.46      592.91    422.61 o 
  12   3  11       10.13     -102.07    185.98 o 
  13   3  11       96.79      235.50    171.79 o 
 -15   4  11       33.72     -110.23    142.61 o 
 -14   4  11      419.79      395.12    173.68 o 
 -13   4  11      496.67      439.19    138.96 o 
 -12   4  11      314.57      484.78    131.73 o 
 -11   4  11     2647.23     2977.37    207.69 o 
 -10   4  11     1039.64     1106.47    168.61 o 
  -9   4  11     1975.59     1997.24    125.55 o 
  -8   4  11     3547.49     3490.74    141.73 o 
  -7   4  11      838.45      932.19    100.32 o 
  -6   4  11      951.14     1166.75     95.54 o 
  -5   4  11     4876.19     4690.62    136.03 o 
  -4   4  11      553.36      704.17     91.48 o 
  -3   4  11    16838.30    17021.37    275.74 o 
  -2   4  11     9932.03     9552.95    185.67 o 
  -1   4  11     1818.00     1895.30     92.75 o 
   0   4  11     2367.65     2479.81     93.29 o 
   1   4  11     2654.53     2689.23     86.62 o 
   2   4  11     1916.12     2272.01     99.96 o 
   3   4  11     8704.73     8500.38    178.31 o 
   4   4  11     3190.44     3089.92    114.82 o 
   5   4  11      921.67     1114.72     95.76 o 
   6   4  11     7350.89     7364.93    175.14 o 
   7   4  11       34.48       41.55     74.58 o 
   8   4  11     1180.17     1337.08    108.18 o 
   9   4  11     1376.04     1658.05    141.69 o 
  10   4  11       66.81      -90.24     91.59 o 
  11   4  11      442.14      578.15    167.53 o 
  12   4  11     4036.38     4015.31    227.88 o 
 -14   5  11      269.64      257.19    176.57 o 
 -13   5  11      102.09      163.86    127.26 o 
 -12   5  11     2553.88     2592.07    158.89 o 
 -11   5  11      431.83      336.39    121.81 o 
 -10   5  11        9.86       23.41     99.93 o 
  -9   5  11     1736.54     1701.42    122.80 o 
  -8   5  11     6823.02     6274.53    188.31 o 
  -7   5  11      339.54      394.49     85.77 o 
  -6   5  11      299.72      312.48     77.70 o 
  -5   5  11      332.89      259.54     76.45 o 
  -4   5  11      885.49      855.74     90.20 o 
  -3   5  11      406.59      481.42     75.19 o 
  -2   5  11     8169.54     7990.21    183.09 o 
  -1   5  11      237.16      201.88     62.35 o 
   0   5  11       92.10       -5.94     54.28 o 
   1   5  11       28.76       68.35     65.55 o 
   2   5  11     2927.21     2868.53    121.80 o 
   3   5  11      881.29      926.31     85.83 o 
   4   5  11       32.70       50.29     72.70 o 
   5   5  11     6293.70     6167.73    161.49 o 
   6   5  11     2488.85     2310.65    115.53 o 
   7   5  11       81.44      -14.32     78.05 o 
   8   5  11       16.25      -53.06     86.97 o 
   9   5  11      301.99      174.26     88.26 o 
  10   5  11        9.80      -12.94    102.06 o 
  11   5  11     1098.27     1169.53    142.83 o 
  12   5  11      126.11      205.47    374.85 o 
 -14   6  11        0.76      -39.65    139.36 o 
 -13   6  11     1115.36     1394.31    172.47 o 
 -12   6  11      216.96      283.15    156.31 o 
 -11   6  11    15023.30    14528.57    324.29 o 
 -10   6  11       94.58      118.04     77.84 o 
  -9   6  11     2826.76     2754.18    124.26 o 
  -8   6  11     1925.72     1989.18    118.31 o 
  -7   6  11      764.80      870.18     87.58 o 
  -6   6  11     1639.77     1743.00    101.05 o 
  -5   6  11     5885.41     5994.78    156.37 o 
  -4   6  11     5770.44     5664.66    147.36 o 
  -3   6  11    15214.88    14861.19    254.66 o 
  -2   6  11      341.61      462.30     75.34 o 
  -1   6  11      486.84      549.61     63.11 o 
   0   6  11      610.84      700.33    119.27 o 
   1   6  11     3108.59     3203.27    176.27 o 
   2   6  11     3857.71     3611.37    137.97 o 
   3   6  11    11981.50    11570.45    256.32 o 
   4   6  11     2903.28     2946.35    119.67 o 
   5   6  11      237.73      228.49     80.08 o 
   6   6  11     2517.21     2606.60    121.11 o 
   7   6  11      903.28      726.66    113.22 o 
   8   6  11     2354.44     2263.02    128.09 o 
   9   6  11       35.58       15.80     90.87 o 
  10   6  11     3873.93     3795.65    151.90 o 
  11   6  11      203.21      408.12    127.26 o 
 -13   7  11     5125.91     4996.39    252.76 o 
 -12   7  11      177.87      225.79    180.91 o 
 -11   7  11       50.64        0.62    147.91 o 
 -10   7  11       22.20      -18.96     96.17 o 
  -9   7  11     3658.20     3905.08    144.14 o 
  -8   7  11      912.77     1137.44    100.75 o 
  -7   7  11    16553.39    16096.45    453.32 o 
  -6   7  11     2305.84     2411.42    112.69 o 
  -5   7  11     6727.29     6870.35    171.28 o 
  -4   7  11      101.24      -31.68     61.90 o 
  -3   7  11     3891.37     4000.04    126.10 o 
  -2   7  11     4877.91     4838.59    133.01 o 
  -1   7  11     3406.64     3259.72    219.99 o 
   0   7  11     4108.05     4085.37    206.97 o 
   1   7  11    23285.18    22042.16    508.74 o 
   2   7  11     3391.58     3543.95    189.12 o 
   3   7  11     1191.59     1301.86    157.76 o 
   4   7  11      192.38      281.35    115.17 o 
   5   7  11     1546.21     1651.16    125.84 o 
   6   7  11     4159.53     4053.79    144.54 o 
   7   7  11     1927.35     2417.63    133.71 o 
   8   7  11     6467.64     6411.44    184.05 o 
   9   7  11     1176.90     1271.74    144.22 o 
  10   7  11     1533.72     1853.88    143.91 o 
 -12   8  11      249.03       38.84    137.45 o 
 -11   8  11     1198.57     1651.27    137.10 o 
 -10   8  11      239.00      288.60    144.84 o 
  -9   8  11      868.10      817.42    129.56 o 
  -8   8  11     1040.68     1126.60    129.94 o 
  -7   8  11       24.62        1.67     79.09 o 
  -6   8  11     1245.01     1542.74    107.23 o 
  -5   8  11      304.52      255.13     77.91 o 
  -4   8  11       77.61       11.25     65.80 o 
  -3   8  11     4555.58     4151.43    132.38 o 
  -2   8  11        1.03       11.76    101.75 o 
  -1   8  11      337.82      238.69    118.38 o 
   0   8  11      329.41      464.72    195.39 o 
   1   8  11     3971.35     3991.76    204.64 o 
   2   8  11     1313.02     1130.98    149.91 o 
   3   8  11     1702.27     2096.66    306.11 o 
   4   8  11      854.93      814.67    145.90 o 
   5   8  11       33.35     -101.34    112.45 o 
   6   8  11     2336.69     2512.02    147.36 o 
   7   8  11     2015.59     2149.15    147.09 o 
   8   8  11     1175.64     1573.41    130.88 o 
   9   8  11      842.19     1157.86    164.20 o 
 -11   9  11       10.97      141.07    155.59 o 
 -10   9  11     3036.38     3193.98    271.83 o 
  -9   9  11     2852.34     2953.25    208.26 o 
  -8   9  11       31.77      271.13     98.96 o 
  -7   9  11     1752.78     1980.39    128.99 o 
  -6   9  11       10.40      -45.22     84.08 o 
  -5   9  11       64.60      124.41     77.29 o 
  -4   9  11     4141.00     3985.83    139.42 o 
  -3   9  11     2271.55     2469.05    195.34 o 
  -2   9  11      269.08      133.53    130.98 o 
  -1   9  11    10828.73     9795.46    322.12 o 
   0   9  11     1254.66     1125.05    203.35 o 
   1   9  11      234.01       80.09    121.73 o 
   2   9  11      932.23      961.15    216.37 o 
   3   9  11       46.17     -177.45    120.22 o 
   4   9  11      466.75      527.94    234.46 o 
   5   9  11     2979.76     2859.49    213.38 o 
   6   9  11      542.43      609.82    238.08 o 
   7   9  11     1149.55     1307.26    181.86 o 
   8   9  11      222.72      252.41    199.09 o 
  -9  10  11      603.11     1051.37    331.73 o 
  -8  10  11      542.19      543.28    142.90 o 
  -7  10  11      138.36      181.16    109.22 o 
  -6  10  11       26.96      -52.66     97.35 o 
  -5  10  11     1700.08     1810.54    147.19 o 
  -4  10  11     1921.90     2410.64    205.64 o 
  -3  10  11     3513.87     3394.66    211.33 o 
  -2  10  11      298.87      368.88    131.36 o 
  -1  10  11      804.02      981.14    276.44 o 
   0  10  11      109.85      -28.37    123.82 o 
   1  10  11      348.34      301.41    166.44 o 
   2  10  11     1403.06     1671.57    285.84 o 
   3  10  11     3634.30     3477.26    220.99 o 
   4  10  11     1584.58     1797.61    200.86 o 
   5  10  11     2125.90     2150.57    209.98 o 
   6  10  11     1417.79     1315.27    248.21 o 
  -7  11  11       89.50      149.89    113.75 o 
  -6  11  11     1494.37     2293.99    289.46 o 
  -5  11  11     2209.77     2647.12    222.07 o 
  -4  11  11     1365.38     1731.32    200.98 o 
  -3  11  11      246.83      311.38    159.20 o 
  -2  11  11     1503.59     1657.12    191.72 o 
  -1  11  11        6.45     -135.94    136.72 o 
   0  11  11      647.14      485.00    155.19 o 
   1  11  11     1655.16     1857.71    192.37 o 
   2  11  11      283.65      338.45    142.74 o 
   3  11  11      983.81      978.02    171.14 o 
   4  11  11     1224.60     1124.31    188.22 o 
 -15   0  12      552.40      398.01    260.52 o 
 -14   0  12       62.23     -112.89    227.23 o 
 -13   0  12     2189.23     2270.83    286.57 o 
 -12   0  12      480.67      338.67    204.07 o 
 -11   0  12    22228.69    21884.79    687.47 o 
 -10   0  12     7258.27     7032.49    345.91 o 
  -9   0  12     7013.79     6822.63    338.67 o 
  -8   0  12      580.48      839.44    178.02 o 
  -7   0  12     1132.53     1275.08    188.15 o 
  -6   0  12     5464.36     5680.70    285.12 o 
  -5   0  12    23217.42    24026.81    670.11 o 
  -4   0  12    16400.83    14122.86    451.56 o 
  -3   0  12    24098.50    23919.84    484.25 o 
  -2   0  12     6137.08     5268.93    177.85 o 
  -1   0  12    20804.07    22359.70    371.35 o 
   0   0  12     4643.44     4886.17    137.39 o 
   1   0  12      280.24      394.50     66.64 o 
   2   0  12      288.73      434.08     71.26 o 
   3   0  12    17735.86    18001.94    318.43 o 
   4   0  12    44213.99    42436.07    640.96 o 
   5   0  12     4908.19     4923.85    185.79 o 
   6   0  12     5438.37     5202.74    192.12 o 
   7   0  12     2063.54     2314.25    269.20 o 
   8   0  12     3310.22     3493.81    273.54 o 
   9   0  12       10.53     -137.49    163.55 o 
  10   0  12     5301.16     4577.85    324.20 o 
  11   0  12      187.35       46.31    219.99 o 
  12   0  12    10374.48    10220.91    503.66 o 
  13   0  12      243.81      620.90    264.86 o 
 -15   1  12     1800.20     2351.92    271.21 o 
 -14   1  12      387.23      402.36    172.95 o 
 -13   1  12     4025.34     3754.71    183.15 o 
 -12   1  12     1940.48     2076.79    169.23 o 
 -11   1  12        6.48      111.11    103.84 o 
 -10   1  12      127.36      104.86     98.29 o 
  -9   1  12      197.44      186.25     94.62 o 
  -8   1  12     1732.66     1996.45    153.50 o 
  -7   1  12    12301.46    11984.32    302.92 o 
  -6   1  12     1513.46     1633.91    154.86 o 
  -5   1  12     1960.80     1988.07    110.74 o 
  -4   1  12      172.25      221.97     67.31 o 
  -3   1  12     6146.97     5783.88    161.80 o 
  -2   1  12     2729.85     2668.08     91.95 o 
  -1   1  12     2270.12     2272.72     71.48 o 
   0   1  12     8535.69     8086.43    129.00 o 
   1   1  12     1226.84     1307.75     82.09 o 
   2   1  12     3081.70     3050.39     81.35 o 
   3   1  12     6684.53     6627.35    117.69 o 
   4   1  12       53.79       -4.04     51.34 o 
   5   1  12     2513.34     2464.15    102.23 o 
   6   1  12     1061.30     1132.62    109.74 o 
   7   1  12      455.95      716.66     99.57 o 
   8   1  12     4779.63     4469.23    222.16 o 
   9   1  12      336.53      432.91    130.89 o 
  10   1  12     2329.28     2453.91    200.40 o 
  11   1  12     1741.40     2049.55    216.36 o 
  12   1  12       61.32      -60.07    149.25 o 
  13   1  12       25.78      186.09    165.64 o 
 -15   2  12        4.14     -125.58    143.83 o 
 -14   2  12     1161.63     1501.69    238.31 o 
 -13   2  12     1676.78     1838.19    170.11 o 
 -12   2  12      751.29      757.98    132.45 o 
 -11   2  12      544.78      691.72    120.31 o 
 -10   2  12      311.82      420.94    106.64 o 
  -9   2  12      238.10      338.97    101.92 o 
  -8   2  12     3646.22     3957.41    159.31 o 
  -7   2  12     3698.04     3622.47    145.89 o 
  -6   2  12     4854.13     4926.02    138.92 o 
  -5   2  12     3033.41     2746.53    123.26 o 
  -4   2  12      879.79     1148.09     93.48 o 
  -3   2  12     2556.11     2464.75    113.54 o 
  -2   2  12     2649.55     2517.38     91.87 o 
  -1   2  12     3334.70     3179.32    100.40 o 
   0   2  12    12156.51    12227.47    187.60 o 
   1   2  12    15181.17    15376.84    221.21 o 
   2   2  12     1058.16     1360.49     77.89 o 
   3   2  12     4731.00     4730.99    113.35 o 
   4   2  12      261.48      262.09     65.31 o 
   5   2  12      253.95      197.60     68.25 o 
   6   2  12     3101.73     3249.51    119.87 o 
   7   2  12     1013.09     1332.80    119.19 o 
   8   2  12       24.84      -69.76    108.21 o 
   9   2  12     1911.95     2183.07    207.75 o 
  10   2  12      395.77      507.73    168.24 o 
  11   2  12      117.81      278.33    158.67 o 
  12   2  12       32.36     -146.58    188.87 o 
 -15   3  12     1791.16     2120.11    239.16 o 
 -14   3  12     1352.72     1709.58    218.40 o 
 -13   3  12     3078.12     3184.11    182.38 o 
 -12   3  12     2016.08     2235.25    168.52 o 
 -11   3  12       91.12       88.89    109.89 o 
 -10   3  12     1631.40     1847.23    149.01 o 
  -9   3  12     1150.26     1234.97    126.31 o 
  -8   3  12     2080.97     2256.46    113.51 o 
  -7   3  12    15967.58    14878.89    266.45 o 
  -6   3  12     3138.88     3009.58    115.93 o 
  -5   3  12       18.72      -19.25     59.77 o 
  -4   3  12     1442.83     1625.41     90.99 o 
  -3   3  12      973.89     1005.95     90.92 o 
  -2   3  12      863.98      956.75     71.46 o 
  -1   3  12    14566.08    14752.84    292.04 o 
   0   3  12     6113.78     5779.02    134.90 o 
   1   3  12     8982.34     9032.48    158.58 o 
   2   3  12     6291.41     5994.81    128.23 o 
   3   3  12       62.68       39.24     63.33 o 
   4   3  12       13.88      -36.31     64.48 o 
   5   3  12      760.21      956.53    103.62 o 
   6   3  12     3557.19     3510.43    127.78 o 
   7   3  12     2257.19     2063.81    110.23 o 
   8   3  12     6203.22     5612.03    320.51 o 
   9   3  12      193.90      105.67    129.29 o 
  10   3  12     2728.45     2623.53    190.15 o 
  11   3  12        0.03      -21.61    197.56 o 
  12   3  12       88.76      -27.05    157.91 o 
 -15   4  12      110.69      332.62    248.94 o 
 -14   4  12     2725.70     2670.51    236.64 o 
 -13   4  12       62.89     -164.69    124.81 o 
 -12   4  12      487.25      397.76    135.85 o 
 -11   4  12     1488.73     1663.52    154.37 o 
 -10   4  12      297.65      333.21    114.14 o 
  -9   4  12      804.59      901.99     99.83 o 
  -8   4  12      208.46      283.83     80.25 o 
  -7   4  12     1854.28     1964.27    121.24 o 
  -6   4  12     5188.82     5304.76    157.30 o 
  -5   4  12       57.01      -36.70     56.41 o 
  -4   4  12     3715.10     3643.09    125.40 o 
  -3   4  12     3741.83     3722.86    124.35 o 
  -2   4  12     1717.00     1797.22    110.38 o 
  -1   4  12    11192.00    11240.34    198.04 o 
   0   4  12     1396.80     1427.21     83.38 o 
   1   4  12     1898.30     1885.58     83.45 o 
   2   4  12      987.49     1188.98     90.95 o 
   3   4  12      449.04      626.53     81.24 o 
   4   4  12    11305.85    10875.71    215.12 o 
   5   4  12      116.01       39.04     67.40 o 
   6   4  12      607.39      729.65    104.87 o 
   7   4  12      437.49      576.00     90.89 o 
   8   4  12       25.72      -21.58     80.06 o 
   9   4  12     1642.43     2038.60    152.91 o 
  10   4  12     1971.30     2510.56    169.07 o 
  11   4  12        2.83       36.55    199.73 o 
  12   4  12      940.38     1427.43    204.07 o 
 -14   5  12       14.50     -242.61    125.57 o 
 -13   5  12      220.35      153.87    129.65 o 
 -12   5  12     7598.75     7779.40    282.93 o 
 -11   5  12        7.29     -212.26    106.13 o 
 -10   5  12     9200.08     9125.11    242.05 o 
  -9   5  12     5327.24     5934.00    191.28 o 
  -8   5  12     4923.04     4825.46    170.11 o 
  -7   5  12     6943.57     6955.72    197.11 o 
  -6   5  12      453.02      491.42     83.22 o 
  -5   5  12      338.79      309.15     79.38 o 
  -4   5  12    11348.18    10881.11    218.07 o 
  -3   5  12    21451.74    21516.13    338.68 o 
  -2   5  12     6036.82     6020.23    152.43 o 
  -1   5  12     1203.75     1354.79    105.85 o 
   0   5  12      664.68      651.77     88.47 o 
   1   5  12      964.70     1156.05    181.06 o 
   2   5  12     2077.35     2127.77    119.11 o 
   3   5  12     2119.45     2055.17    142.05 o 
   4   5  12     2600.38     2498.22    111.06 o 
   5   5  12    11860.75    11383.78    229.49 o 
   6   5  12      362.31      431.02     86.49 o 
   7   5  12       22.84     -101.91     76.25 o 
   8   5  12      254.60      370.71     92.68 o 
   9   5  12       69.86      105.73     90.91 o 
  10   5  12       35.95       86.86    115.99 o 
  11   5  12     7130.77     6926.12    296.96 o 
 -13   6  12      872.42     1065.15    176.39 o 
 -12   6  12      623.76      448.40    176.57 o 
 -11   6  12       55.71      -37.80    100.52 o 
 -10   6  12      305.96      391.21    111.55 o 
  -9   6  12       57.13       14.73     94.63 o 
  -8   6  12     1519.62     1708.53    119.07 o 
  -7   6  12     2789.41     2826.81    140.48 o 
  -6   6  12     3892.01     3481.42    144.94 o 
  -5   6  12     2656.92     2641.06    254.89 o 
  -4   6  12     1803.73     1838.09    111.17 o 
  -3   6  12      283.44      338.10     67.80 o 
  -2   6  12      694.35      932.74     77.77 o 
  -1   6  12      762.91      645.70    128.35 o 
   0   6  12     8907.88     8249.88    437.81 o 
   1   6  12     1330.76     1651.02    214.20 o 
   2   6  12      114.41      160.32    107.97 o 
   3   6  12     1934.49     2043.92    122.64 o 
   4   6  12     1022.01     1125.52    121.16 o 
   5   6  12       33.68     -115.50     71.14 o 
   6   6  12     2762.40     2431.25    121.75 o 
   7   6  12       58.01      -13.63     85.06 o 
   8   6  12     1135.29     1176.05    168.17 o 
   9   6  12     3623.09     3882.23    153.76 o 
  10   6  12       28.70      -23.27    116.01 o 
 -13   7  12        5.29      -62.46    138.46 o 
 -12   7  12      404.18      583.81    165.72 o 
 -11   7  12      331.82      263.62     96.36 o 
 -10   7  12     1087.89     1028.35    112.14 o 
  -9   7  12      101.48      -34.72     75.71 o 
  -8   7  12      709.12      825.75    114.49 o 
  -7   7  12        7.28        3.72     71.07 o 
  -6   7  12     2676.12     2526.12    121.40 o 
  -5   7  12     2007.50     2089.14    114.59 o 
  -4   7  12       89.76      136.66     66.63 o 
  -3   7  12      730.58      943.52     83.13 o 
  -2   7  12       25.73      -81.90    171.51 o 
  -1   7  12     1024.14     1045.87    142.58 o 
   0   7  12      202.92      200.47    108.35 o 
   1   7  12      427.08      394.84    113.47 o 
   2   7  12     1022.54     1201.54    151.45 o 
   3   7  12     3273.84     3158.38    280.05 o 
   4   7  12      310.27       80.09    120.71 o 
   5   7  12     1138.77     1264.94    123.62 o 
   6   7  12      175.39      109.21     86.44 o 
   7   7  12        0.50     -108.11     84.62 o 
   8   7  12      131.85      103.44    134.74 o 
   9   7  12      366.95      647.53    159.60 o 
  10   7  12       91.63      -16.87    103.83 o 
 -11   8  12       48.49      122.51    192.96 o 
 -10   8  12      463.06      532.99    118.73 o 
  -9   8  12     1428.67     1614.61    141.67 o 
  -8   8  12     4306.49     4206.85    155.31 o 
  -7   8  12     3380.81     3494.58    139.54 o 
  -6   8  12     9222.84     8841.38    208.52 o 
  -5   8  12     2825.21     2745.67    122.28 o 
  -4   8  12     1684.62     1616.25    108.05 o 
  -3   8  12      421.00      604.84    133.86 o 
  -2   8  12     6269.63     5871.74    246.23 o 
  -1   8  12     5758.33     5440.35    235.61 o 
   0   8  12     5144.19     4943.21    229.13 o 
   1   8  12     6561.08     6311.34    257.68 o 
   2   8  12     1056.97     1173.98    278.61 o 
   3   8  12     4005.52     3845.87    213.29 o 
   4   8  12      128.14       55.74    123.02 o 
   5   8  12      629.19      575.21    147.86 o 
   6   8  12      865.84      864.21    160.52 o 
   7   8  12     3204.72     2885.91    164.40 o 
   8   8  12      407.34      452.31    109.00 o 
   9   8  12     2494.39     2792.59    152.84 o 
 -10   9  12     3767.52     3460.19    172.53 o 
  -9   9  12     2073.85     2428.15    149.01 o 
  -8   9  12     2758.97     2698.40    135.27 o 
  -7   9  12     2498.32     2661.48    133.76 o 
  -6   9  12        1.38      -72.15     74.55 o 
  -5   9  12       29.16       15.99    118.03 o 
  -4   9  12     3055.11     2916.64    201.18 o 
  -3   9  12     5511.20     5397.62    248.38 o 
  -2   9  12     2947.22     2845.35    192.39 o 
  -1   9  12       70.69     -229.12    114.56 o 
   0   9  12     2976.91     2494.23    186.25 o 
   1   9  12      289.94       28.25    180.19 o 
   2   9  12        3.69     -235.91    117.96 o 
   3   9  12     1498.56     1922.57    190.32 o 
   4   9  12      176.93      -83.09    180.91 o 
   5   9  12     5279.86     5007.48    253.76 o 
   6   9  12     2148.04     2835.10    232.85 o 
   7   9  12       76.14     -251.86    136.10 o 
  -8  10  12      434.83      681.68    115.86 o 
  -7  10  12      180.84      186.82    129.32 o 
  -6  10  12      564.60      578.47     96.82 o 
  -5  10  12     1610.48     2318.40    220.71 o 
  -4  10  12      822.48      543.75    379.20 o 
  -3  10  12     1469.76     1600.76    351.70 o 
  -2  10  12     3975.14     3831.97    226.68 o 
  -1  10  12     1491.87     1698.10    232.29 o 
   0  10  12        6.52     -216.55    141.11 o 
   1  10  12      154.81       87.27    131.87 o 
   2  10  12       61.63      225.29    229.40 o 
   3  10  12       43.98      140.32    137.60 o 
   4  10  12     4622.41     3965.33    234.87 o 
   5  10  12      214.14      -28.67    147.37 o 
  -6  11  12     1034.53     1622.44    251.83 o 
  -5  11  12      407.92      506.33    161.96 o 
  -4  11  12      267.13      289.05    144.03 o 
  -3  11  12       89.34      139.73    274.99 o 
  -2  11  12      529.38      795.98    327.09 o 
  -1  11  12     3395.52     3473.65    345.91 o 
   0  11  12      465.80      587.67    193.94 o 
   1  11  12      821.50      913.74    170.90 o 
   2  11  12      826.16     1096.06    184.18 o 
   3  11  12        1.55       47.57    146.09 o 
 -15   1  13       15.42      -62.25    186.75 o 
 -14   1  13        7.18      -52.18    179.02 o 
 -13   1  13      405.57      485.57    173.98 o 
 -12   1  13     5280.79     5003.64    245.59 o 
 -11   1  13     4754.07     4817.85    231.72 o 
 -10   1  13     6760.96     6934.17    254.24 o 
  -9   1  13     3166.20     3203.18    187.69 o 
  -8   1  13     3180.72     3236.59    177.45 o 
  -7   1  13     2947.31     2925.93    168.78 o 
  -6   1  13     1042.80     1285.92    130.98 o 
  -5   1  13     2745.44     2571.80    123.09 o 
  -4   1  13     6436.94     6307.12    171.96 o 
  -3   1  13    20228.79    19258.45    339.24 o 
  -2   1  13     4203.93     4284.53    117.92 o 
  -1   1  13     3884.27     3919.25    102.67 o 
   0   1  13      282.98      305.81     48.59 o 
   1   1  13     2286.88     2214.75     76.06 o 
   2   1  13     3554.12     3655.34     92.37 o 
   3   1  13     9785.62     9658.53    168.91 o 
   4   1  13     5317.09     5235.44    123.80 o 
   5   1  13     8621.96     8230.44    287.14 o 
   6   1  13      736.33      631.24    101.78 o 
   7   1  13     3024.26     2965.98    179.59 o 
   8   1  13      435.66      179.34    137.58 o 
   9   1  13      196.43      223.06    143.23 o 
  10   1  13      322.05      207.45    148.78 o 
  11   1  13     4256.74     4478.50    237.86 o 
  12   1  13       51.76      447.94    170.46 o 
 -15   2  13      737.24     1068.27    231.25 o 
 -14   2  13     2298.31     2826.33    192.36 o 
 -13   2  13     1565.57     1807.43    170.39 o 
 -12   2  13     2372.97     2899.16    188.43 o 
 -11   2  13      232.98      115.73    113.47 o 
 -10   2  13      421.56      397.17    113.40 o 
  -9   2  13     1028.01     1211.33    127.99 o 
  -8   2  13     7522.87     7579.73    212.95 o 
  -7   2  13     8105.21     7929.30    249.61 o 
  -6   2  13     9854.75     9711.18    229.15 o 
  -5   2  13    12091.70    11454.18    246.14 o 
  -4   2  13     5380.62     5360.12    196.29 o 
  -3   2  13        7.31       15.91     73.01 o 
  -2   2  13     2125.36     2182.98     92.18 o 
  -1   2  13     2632.64     2425.32     97.73 o 
   0   2  13     1728.03     1864.77     83.19 o 
   1   2  13    34063.29    33523.79    408.88 o 
   2   2  13     1812.28     1863.26     84.90 o 
   3   2  13      551.01      575.46     68.88 o 
   4   2  13     2928.94     2925.94    114.16 o 
   5   2  13      263.52      358.77     75.08 o 
   6   2  13       33.23     -126.14     79.77 o 
   7   2  13    10366.90    10412.68    253.96 o 
   8   2  13     1216.26     1797.76    188.82 o 
   9   2  13     2141.86     2957.18    234.33 o 
  10   2  13     1380.89     2004.64    208.74 o 
  11   2  13     2120.89     2467.36    236.44 o 
  12   2  13      166.16       56.79    249.66 o 
 -15   3  13     3155.50     3648.37    214.74 o 
 -14   3  13     1096.56     1854.74    305.48 o 
 -13   3  13       51.65        0.34    126.85 o 
 -12   3  13      130.05      112.55    124.87 o 
 -11   3  13     2001.85     2091.48    164.60 o 
 -10   3  13        1.81      -20.76    100.83 o 
  -9   3  13     1011.10     1112.56    128.24 o 
  -8   3  13     2465.12     2385.13    119.48 o 
  -7   3  13     6955.62     7073.97    176.76 o 
  -6   3  13     5789.41     5690.45    157.52 o 
  -5   3  13     4517.18     4700.11    160.19 o 
  -4   3  13      980.00     1178.23    101.75 o 
  -3   3  13     7419.80     7610.30    280.67 o 
  -2   3  13      890.26     1155.92     80.15 o 
  -1   3  13     2339.37     2354.93     98.53 o 
   0   3  13    11647.14    11233.93    204.07 o 
   1   3  13     1235.62     1652.32     94.31 o 
   2   3  13     8925.02     8777.38    287.91 o 
   3   3  13     4513.78     4267.76    131.78 o 
   4   3  13       18.48      -37.10     65.24 o 
   5   3  13      784.91      706.92    119.67 o 
   6   3  13       19.41      -45.09     70.80 o 
   7   3  13      282.24      151.77     98.43 o 
   8   3  13     6442.60     6559.63    204.96 o 
   9   3  13        1.63      -65.25    280.78 o 
  10   3  13       35.79       20.23    148.69 o 
  11   3  13      500.87      231.71    167.69 o 
  12   3  13      773.45     1357.37    215.41 o 
 -14   4  13      458.70      419.76    210.13 o 
 -13   4  13      459.64      404.91    145.36 o 
 -12   4  13      122.04      139.36    128.51 o 
 -11   4  13     2925.32     2996.42    170.78 o 
 -10   4  13     5678.11     5223.11    196.06 o 
  -9   4  13      131.74      220.60     83.95 o 
  -8   4  13     2713.31     2557.06    121.73 o 
  -7   4  13     1033.27     1172.58    103.51 o 
  -6   4  13      801.47      963.59     96.52 o 
  -5   4  13     4987.77     4703.52    142.77 o 
  -4   4  13     7077.49     6843.33    169.30 o 
  -3   4  13     5554.50     5393.55    170.01 o 
  -2   4  13     4045.81     3994.40    148.12 o 
  -1   4  13      845.67     1032.13    121.83 o 
   0   4  13     2983.60     2991.64    107.40 o 
   1   4  13     5769.01     5331.09    163.26 o 
   2   4  13       98.29       84.13     65.61 o 
   3   4  13     6082.13     5667.83    152.17 o 
   4   4  13     6856.34     6611.08    168.43 o 
   5   4  13      112.42       53.25     74.60 o 
   6   4  13     6997.33     6917.43    176.99 o 
   7   4  13      605.30      852.17    107.08 o 
   8   4  13     3896.08     3456.52    162.37 o 
   9   4  13      317.50      292.81    115.59 o 
  10   4  13     1524.27     2236.67    226.50 o 
  11   4  13      444.54      409.49    172.39 o 
 -14   5  13       28.53      -24.99    136.85 o 
 -13   5  13        9.11     -128.62    131.42 o 
 -12   5  13      186.67      190.60    133.12 o 
 -11   5  13        0.93     -153.45    128.27 o 
 -10   5  13      546.55      802.33    111.79 o 
  -9   5  13       59.46       59.40     83.04 o 
  -8   5  13      510.24      511.89     93.95 o 
  -7   5  13     2575.79     2459.95    146.79 o 
  -6   5  13     2631.96     2782.13    125.90 o 
  -5   5  13      423.98      532.38     87.77 o 
  -4   5  13      357.72      326.72     75.17 o 
  -3   5  13     2559.05     2618.60    116.56 o 
  -2   5  13     2971.09     2893.01    137.87 o 
  -1   5  13      233.26      103.32     81.34 o 
   0   5  13       21.11       12.75     95.25 o 
   1   5  13      288.55      214.69    103.28 o 
   2   5  13        4.20      -52.94     71.89 o 
   3   5  13     1564.71     1708.47    109.62 o 
   4   5  13       49.40       45.34     74.09 o 
   5   5  13      433.64      415.62    105.56 o 
   6   5  13      579.97      650.73    133.12 o 
   7   5  13     1189.14     1304.07    136.20 o 
   8   5  13        2.79      -93.69     89.72 o 
   9   5  13        5.24      -91.89     95.94 o 
  10   5  13       39.50      -83.46    138.73 o 
  11   5  13     1086.02     1342.04    199.84 o 
 -13   6  13      482.06      465.82    151.79 o 
 -12   6  13      925.54      979.56    139.71 o 
 -11   6  13     5941.28     5883.39    314.20 o 
 -10   6  13     3744.01     3959.11    151.36 o 
  -9   6  13     3787.49     3741.06    167.16 o 
  -8   6  13      260.69      304.52     97.74 o 
  -7   6  13      268.73      204.02     86.93 o 
  -6   6  13     1311.10     1514.06    129.31 o 
  -5   6  13      455.07      573.02    100.69 o 
  -4   6  13     7099.44     6873.71    223.32 o 
  -3   6  13     3349.03     3741.38    135.16 o 
  -2   6  13    15057.28    14516.14    263.04 o 
  -1   6  13      944.01     1177.11    148.46 o 
   0   6  13     1218.40     1170.66    144.13 o 
   1   6  13     1803.20     1989.10    168.82 o 
   2   6  13     4441.37     4295.67    299.59 o 
   3   6  13     2202.39     2210.56    173.94 o 
   4   6  13    17959.61    16454.62    295.40 o 
   5   6  13     1269.70     1431.86    114.58 o 
   6   6  13     3699.51     3569.36    138.09 o 
   7   6  13     1388.83     1345.81    121.00 o 
   8   6  13      242.34      205.01    104.39 o 
   9   6  13        8.79      104.25     97.12 o 
  10   6  13     1118.75     1579.04    158.40 o 
 -12   7  13      771.46     1108.96    239.53 o 
 -11   7  13     1668.25     1981.89    148.49 o 
 -10   7  13       71.57      125.14    121.16 o 
  -9   7  13     3757.41     3705.61    179.24 o 
  -8   7  13     2140.61     2521.32    127.54 o 
  -7   7  13     5981.37     5959.64    171.59 o 
  -6   7  13     3108.67     3227.59    130.19 o 
  -5   7  13     4877.34     4899.40    157.26 o 
  -4   7  13     2867.17     3069.67    117.31 o 
  -3   7  13     3700.41     3499.42    136.39 o 
  -2   7  13      413.38      402.39    121.91 o 
  -1   7  13     3234.62     2953.85    184.08 o 
   0   7  13     5926.96     5574.46    236.30 o 
   1   7  13      586.56      470.77    130.89 o 
   2   7  13    11077.90    10744.37    333.98 o 
   3   7  13     3024.15     2954.71    187.69 o 
   4   7  13       62.23       -9.11    118.60 o 
   5   7  13        1.58      -96.10    115.75 o 
   6   7  13      476.91      582.68    101.95 o 
   7   7  13       36.44      -11.98     89.91 o 
   8   7  13     8283.02     8079.49    242.95 o 
   9   7  13        0.13      168.15    102.90 o 
 -11   8  13      573.25      673.39    128.45 o 
 -10   8  13      851.00     1219.13    177.27 o 
  -9   8  13      544.94      391.17     98.39 o 
  -8   8  13     1809.43     2047.90    127.77 o 
  -7   8  13     1779.43     2013.70    130.39 o 
  -6   8  13      201.40      168.55     81.06 o 
  -5   8  13      524.97      449.98     85.06 o 
  -4   8  13     1117.33     1238.75    163.85 o 
  -3   8  13      562.42      526.94    218.54 o 
  -2   8  13     1496.95     1612.45    167.12 o 
  -1   8  13     1014.83      901.34    147.43 o 
   0   8  13      199.01      -53.23    119.22 o 
   1   8  13     2473.83     2444.52    314.79 o 
   2   8  13        2.29      -89.73    115.78 o 
   3   8  13       88.72        8.10    119.85 o 
   4   8  13     2895.51     2807.01    205.38 o 
   5   8  13      200.95       84.43    133.03 o 
   6   8  13        3.08     -241.11    120.55 o 
   7   8  13     1167.93     1238.65    229.40 o 
   8   8  13      795.68      743.16    118.90 o 
 -10   9  13      979.14     1102.47    133.58 o 
  -9   9  13      112.00      348.27    186.73 o 
  -8   9  13      340.50      282.58    152.40 o 
  -7   9  13     1394.72     1730.33    126.73 o 
  -6   9  13     1587.08     1751.31    124.30 o 
  -5   9  13       53.49       43.50     91.34 o 
  -4   9  13     3733.64     3929.10    226.14 o 
  -3   9  13     1097.23     1052.91    163.04 o 
  -2   9  13      569.48      513.78    248.94 o 
  -1   9  13     2135.18     2316.12    203.14 o 
   0   9  13      975.37      956.54    157.70 o 
   1   9  13     1539.02     1470.24    176.48 o 
   2   9  13     2426.83     2773.53    211.82 o 
   3   9  13      525.92      919.20    266.31 o 
   4   9  13      430.33      543.73    149.61 o 
   5   9  13     1922.24     1912.99    198.54 o 
   6   9  13      872.10      934.16    180.14 o 
  -8  10  13     3487.70     3799.63    182.53 o 
  -7  10  13        0.60      -83.35     90.42 o 
  -6  10  13      217.23      310.26    143.47 o 
  -5  10  13      173.92      244.17    307.55 o 
  -4  10  13      755.21      814.70    156.07 o 
  -3  10  13     1348.92     1641.14    190.86 o 
  -2  10  13     2079.43     2135.39    203.59 o 
  -1  10  13      186.79      411.07    139.63 o 
   0  10  13      474.34      643.70    154.50 o 
   1  10  13        0.07     -224.89    220.71 o 
   2  10  13      509.57      742.14    239.53 o 
   3  10  13      385.51      394.25    154.98 o 
   4  10  13      159.08       32.43    142.15 o 
  -4  11  13      128.68      199.61    281.50 o 
  -3  11  13     4035.62     3799.89    237.93 o 
  -2  11  13     2119.35     2471.17    221.55 o 
  -1  11  13     1617.38     1878.81    205.22 o 
   0  11  13      887.29      539.74    179.59 o 
   1  11  13       29.22     -264.95    132.47 o 
 -15   0  14     2497.21     3262.24    382.09 o 
 -14   0  14      625.16      578.92    273.54 o 
 -13   0  14       24.68       68.02    243.15 o 
 -12   0  14     7240.85     7321.95    403.80 o 
 -11   0  14    23894.95    24074.58    759.84 o 
 -10   0  14     9394.36     9588.44    431.30 o 
  -9   0  14     3376.30     3460.52    273.54 o 
  -8   0  14    11122.15    10736.16    434.19 o 
  -7   0  14     7149.52     7002.09    343.01 o 
  -6   0  14      803.87      885.75    185.26 o 
  -5   0  14     7976.82     7882.06    343.01 o 
  -4   0  14    15498.63    14955.07    493.53 o 
  -3   0  14      436.90      565.28     97.35 o 
  -2   0  14    18898.40    17128.13    388.09 o 
  -1   0  14     4026.99     4064.28    139.23 o 
   0   0  14    18851.83    18449.03    438.32 o 
   1   0  14     4799.28     4982.62    153.76 o 
   2   0  14       98.97      107.18     79.47 o 
   3   0  14      122.22       75.79     71.87 o 
   4   0  14     8907.48     8453.42    259.79 o 
   5   0  14      212.43      222.16    103.43 o 
   6   0  14    15338.93    14203.91    544.19 o 
   7   0  14     1730.66     1285.21    237.36 o 
   8   0  14     1680.96     2143.47    288.01 o 
   9   0  14       16.64     -173.68    179.47 o 
  10   0  14     2094.62     2846.86    338.67 o 
  11   0  14      910.15      865.49    270.65 o 
 -15   1  14     1175.58      867.26    217.63 o 
 -14   1  14      880.70      963.48    205.52 o 
 -13   1  14     3902.31     3793.19    244.28 o 
 -12   1  14      183.30      133.19    191.05 o 
 -11   1  14     3278.09     3112.39    211.02 o 
 -10   1  14        0.27       95.00    127.39 o 
  -9   1  14      223.84      195.60    127.91 o 
  -8   1  14     1392.05     1540.34    158.11 o 
  -7   1  14     1875.14     2190.94    167.32 o 
  -6   1  14     6700.07     6545.78    227.19 o 
  -5   1  14     3262.37     3050.29    135.21 o 
  -4   1  14      895.94     1111.27     99.95 o 
  -3   1  14      757.23      840.53     94.10 o 
  -2   1  14      313.51      473.25     67.51 o 
  -1   1  14     1065.95     1375.28     93.82 o 
   0   1  14    29993.04    29570.58    340.06 o 
   1   1  14      436.93      608.24     58.60 o 
   2   1  14       18.45      -48.60     42.75 o 
   3   1  14     1028.33     1261.20     83.60 o 
   4   1  14     5465.26     5349.75    144.57 o 
   5   1  14      914.42      995.36    140.64 o 
   6   1  14     4188.22     3941.39    155.50 o 
   7   1  14       72.26     -150.79    118.70 o 
   8   1  14      364.70      501.49    148.39 o 
   9   1  14       75.81      -10.43    204.07 o 
  10   1  14     1792.16     2016.14    225.06 o 
  11   1  14      620.72      858.33    188.57 o 
 -15   2  14       98.63       10.63    273.02 o 
 -14   2  14      291.67      311.41    148.24 o 
 -13   2  14     2528.31     2697.08    186.14 o 
 -12   2  14        3.75     -177.35    112.99 o 
 -11   2  14       92.34       74.45    109.87 o 
 -10   2  14     1090.64     1206.69    139.55 o 
  -9   2  14     1224.38     1371.79    162.19 o 
  -8   2  14     5142.53     4811.39    214.85 o 
  -7   2  14      430.39      557.56    126.36 o 
  -6   2  14      805.99     1009.61    102.93 o 
  -5   2  14      562.83      590.90    116.42 o 
  -4   2  14       11.01       65.91     70.27 o 
  -3   2  14     1115.37     1104.39    102.08 o 
  -2   2  14     5020.15     4903.30    176.73 o 
  -1   2  14       58.05       40.85     57.95 o 
   0   2  14      265.72      278.51     61.77 o 
   1   2  14    12705.93    12560.65    203.14 o 
   2   2  14       51.26       14.97     58.30 o 
   3   2  14     2613.61     2730.56    112.61 o 
   4   2  14      937.84     1195.42     96.25 o 
   5   2  14        4.21      -76.73     67.57 o 
   6   2  14       71.42      -58.86     85.98 o 
   7   2  14     2491.03     2823.93    162.66 o 
   8   2  14        3.19      -35.65    129.80 o 
   9   2  14      797.42      558.33    214.93 o 
  10   2  14      591.79      491.68    199.01 o 
  11   2  14      617.38     1321.02    203.10 o 
 -14   3  14     2672.91     2898.34    199.34 o 
 -13   3  14      918.56      846.45    357.46 o 
 -12   3  14     5553.53     5437.53    215.77 o 
 -11   3  14      228.75      173.99    118.90 o 
 -10   3  14        0.95      -26.44    107.02 o 
  -9   3  14      188.17      342.45    110.26 o 
  -8   3  14     2694.26     2686.98    124.86 o 
  -7   3  14      384.64      398.32     83.11 o 
  -6   3  14     3951.68     3654.99    153.47 o 
  -5   3  14     2574.23     2463.22    130.45 o 
  -4   3  14     2594.78     2631.17    130.70 o 
  -3   3  14      966.21      941.89    101.14 o 
  -2   3  14     2286.88     2308.51    125.78 o 
  -1   3  14     4046.99     4036.69    122.94 o 
   0   3  14     6032.83     5741.63    146.85 o 
   1   3  14        7.08        7.32     56.84 o 
   2   3  14     8217.00     7716.47    176.49 o 
   3   3  14      756.78     1103.94     95.99 o 
   4   3  14     7232.11     7042.98    172.76 o 
   5   3  14     2671.04     2665.71    116.35 o 
   6   3  14     6590.69     6404.50    170.68 o 
   7   3  14       51.05        6.40    129.09 o 
   8   3  14     3129.03     3065.43    159.25 o 
   9   3  14      113.50      289.09    152.87 o 
  10   3  14     1973.49     2094.99    223.57 o 
  11   3  14       50.58      -79.93    161.16 o 
 -14   4  14      248.49      312.74    155.84 o 
 -13   4  14      168.35      -58.72    151.61 o 
 -12   4  14     3883.11     3854.55    194.40 o 
 -11   4  14      256.74      143.04    123.26 o 
 -10   4  14      489.25      514.49    129.27 o 
  -9   4  14       80.21      113.19     85.24 o 
  -8   4  14       36.95      -14.16     70.04 o 
  -7   4  14     6891.95     7041.13    185.16 o 
  -6   4  14     1508.41     1816.55    116.76 o 
  -5   4  14        9.72      -69.84     61.12 o 
  -4   4  14     8036.58     7826.06    297.23 o 
  -3   4  14      945.70     1201.73    111.08 o 
  -2   4  14     3312.79     3267.21    142.21 o 
  -1   4  14     7067.19     6820.91    280.69 o 
   0   4  14     1366.76     1636.09    129.44 o 
   1   4  14     1039.80     1360.02    111.69 o 
   2   4  14      152.45       55.13     70.57 o 
   3   4  14      277.23      257.10     88.31 o 
   4   4  14     1027.37     1153.22    110.30 o 
   5   4  14      514.12      603.93     89.63 o 
   6   4  14     1481.72     1905.59    125.97 o 
   7   4  14     1740.95     2121.31    154.72 o 
   8   4  14      838.57      996.87    134.07 o 
   9   4  14      539.40      978.59    174.03 o 
  10   4  14      156.01      248.66    166.28 o 
 -13   5  14       16.53      -91.58    133.08 o 
 -12   5  14     1785.27     2292.20    187.91 o 
 -11   5  14     4896.76     4781.18    206.19 o 
 -10   5  14     7420.07     7110.29    202.31 o 
  -9   5  14     7247.88     7155.14    233.97 o 
  -8   5  14     1443.21     1552.26    125.45 o 
  -7   5  14     5731.25     5554.39    168.38 o 
  -6   5  14      256.64      319.28     81.93 o 
  -5   5  14     4873.90     4686.43    151.64 o 
  -4   5  14     6480.34     6006.24    166.40 o 
  -3   5  14     9402.16     9269.08    234.28 o 
  -2   5  14        5.56       67.23     83.64 o 
  -1   5  14    10080.15     9875.76    237.44 o 
   0   5  14     6120.88     5703.65    233.81 o 
   1   5  14      422.39      291.31    117.04 o 
   2   5  14      473.20      298.66    115.58 o 
   3   5  14     4097.63     3721.87    133.96 o 
   4   5  14     4008.33     3915.33    137.86 o 
   5   5  14    10376.16    10063.03    220.50 o 
   6   5  14     1045.63      915.94    114.90 o 
   7   5  14     6294.06     5874.92    185.09 o 
   8   5  14      165.97      239.55    112.18 o 
   9   5  14      512.37      811.26    203.16 o 
  10   5  14        4.59      -34.28    119.02 o 
 -13   6  14     1084.38     1348.52    240.07 o 
 -12   6  14     1139.53     1212.98    143.52 o 
 -11   6  14      241.25      270.29    118.53 o 
 -10   6  14        9.04      -14.31     94.21 o 
  -9   6  14      514.72      491.54    100.00 o 
  -8   6  14     1626.05     1903.37    153.54 o 
  -7   6  14     5014.55     4954.72    167.46 o 
  -6   6  14      661.98      878.79    104.28 o 
  -5   6  14      767.14      835.57    101.65 o 
  -4   6  14     1049.03     1290.40    107.25 o 
  -3   6  14     2950.50     2990.49    128.46 o 
  -2   6  14     2137.15     2049.04    167.43 o 
  -1   6  14     2042.05     2091.06    170.92 o 
   0   6  14      203.38      238.27    141.11 o 
   1   6  14     6191.35     5469.74    235.36 o 
   2   6  14      847.39      701.67    129.80 o 
   3   6  14     2148.10     2369.82    186.25 o 
   4   6  14       98.64      204.90     81.72 o 
   5   6  14     1288.62     1516.98    131.61 o 
   6   6  14       19.57      -33.20     84.52 o 
   7   6  14     2821.79     2912.74    135.77 o 
   8   6  14       47.13       40.55     96.88 o 
   9   6  14      176.84      125.03    117.84 o 
 -12   7  14       18.83       48.99    147.09 o 
 -11   7  14      480.08      357.65    132.44 o 
 -10   7  14      305.92      501.99    105.61 o 
  -9   7  14     1454.68     1632.55    125.17 o 
  -8   7  14       32.28       -7.24     81.92 o 
  -7   7  14       55.46       47.68     89.89 o 
  -6   7  14      238.70      156.78     79.55 o 
  -5   7  14      298.30      424.13    148.94 o 
  -4   7  14      883.30     1202.21     94.41 o 
  -3   7  14     1404.79     1496.98    172.23 o 
  -2   7  14      526.22      463.68    138.94 o 
  -1   7  14      101.12       -9.69    108.73 o 
   0   7  14      591.60      733.71    137.03 o 
   1   7  14      493.55      470.51    129.78 o 
   2   7  14      152.52       61.23    115.81 o 
   3   7  14     2639.45     2700.66    195.53 o 
   4   7  14       38.28      -31.72    128.35 o 
   5   7  14     3238.36     2825.18    200.31 o 
   6   7  14       10.21      -12.98    105.50 o 
   7   7  14      559.73      603.85    181.95 o 
   8   7  14      155.85      466.53    110.75 o 
 -10   8  14       49.02       43.81     93.77 o 
  -9   8  14      761.28      808.76    109.10 o 
  -8   8  14     3033.41     3004.18    140.06 o 
  -7   8  14     6049.62     5906.31    180.50 o 
  -6   8  14     4077.90     3717.57    139.49 o 
  -5   8  14     5002.53     4917.57    151.61 o 
  -4   8  14      747.16      759.05    153.70 o 
  -3   8  14      424.58      430.98    139.71 o 
  -2   8  14       18.08      -21.75    122.96 o 
  -1   8  14     2287.69     2278.31    278.61 o 
   0   8  14     1473.18     1393.96    241.70 o 
   1   8  14     8419.40     7861.35    297.62 o 
   2   8  14      166.83       20.13    115.43 o 
   3   8  14     5019.52     4193.39    231.26 o 
   4   8  14       14.89     -113.12    138.94 o 
   5   8  14       13.08     -163.04    123.78 o 
   6   8  14      155.47      -27.38    364.72 o 
   7   8  14     2787.91     2668.25    217.27 o 
  -9   9  14      739.19     1179.78    132.12 o 
  -8   9  14     1283.62     1289.31    125.59 o 
  -7   9  14       26.65      116.21     88.00 o 
  -6   9  14     1576.65     1859.42    194.54 o 
  -5   9  14     1405.74     1618.92    196.56 o 
  -4   9  14     1098.15      937.53    168.56 o 
  -3   9  14     2530.83     2584.68    202.89 o 
  -2   9  14      937.08      958.72    160.89 o 
  -1   9  14     2460.16     2583.81    235.19 o 
   0   9  14     2204.95     2667.96    264.86 o 
   1   9  14      229.68      380.60    201.18 o 
   2   9  14      454.89      214.78    136.98 o 
   3   9  14      369.43      312.78    225.78 o 
   4   9  14      768.42      897.65    171.70 o 
   5   9  14     3563.28     3453.87    226.67 o 
   6   9  14      138.50      294.97    149.93 o 
  -7  10  14     1311.63     1558.93    147.34 o 
  -6  10  14       71.80      196.15    146.75 o 
  -5  10  14     1986.00     2262.64    202.86 o 
  -4  10  14     1153.69     1456.47    187.27 o 
  -3  10  14       59.14     -206.85    132.46 o 
  -2  10  14     3955.15     3795.33    235.14 o 
  -1  10  14      443.74      380.61    149.06 o 
   0  10  14      589.99      682.52    159.88 o 
   1  10  14       14.53      -22.68    136.83 o 
   2  10  14        6.81     -101.67    277.16 o 
   3  10  14        1.12     -177.30    159.93 o 
 -14   1  15      396.06      274.99    191.38 o 
 -13   1  15      249.36      270.06    180.63 o 
 -12   1  15     1206.31     1387.92    195.44 o 
 -11   1  15     1940.68     2056.62    199.56 o 
 -10   1  15     1081.20     1123.22    251.11 o 
  -9   1  15     7838.62     7446.89    265.56 o 
  -8   1  15     3548.97     3578.70    196.49 o 
  -7   1  15     3561.94     3759.17    216.37 o 
  -6   1  15     1018.80     1125.95    145.31 o 
  -5   1  15      775.16      869.90    103.66 o 
  -4   1  15        8.57     -123.72     68.57 o 
  -3   1  15    19610.12    18282.23    341.99 o 
  -2   1  15     2305.20     2311.56    102.88 o 
  -1   1  15     5719.39     5475.75    128.71 o 
   0   1  15      155.57       68.86     49.02 o 
   1   1  15     2793.69     2738.75     87.34 o 
   2   1  15       16.32      -96.69     56.32 o 
   3   1  15     6019.90     5743.07    136.38 o 
   4   1  15      462.13      520.02    105.20 o 
   5   1  15     2619.61     2512.61    153.15 o 
   6   1  15      170.04      158.28    129.38 o 
   7   1  15     9239.85     8461.75    299.81 o 
   8   1  15     1415.47     1922.16    210.31 o 
   9   1  15       22.17       53.16    146.61 o 
  10   1  15      229.57      343.98    160.73 o 
  11   1  15      822.82     1350.55    202.99 o 
 -14   2  15     1125.49      889.95    332.88 o 
 -13   2  15     1893.32     2481.95    237.86 o 
 -12   2  15     2201.34     2562.64    226.67 o 
 -11   2  15     4633.23     4699.91    240.88 o 
 -10   2  15       88.47     -153.80    128.43 o 
  -9   2  15     2564.96     2715.03    194.44 o 
  -8   2  15       35.42        9.18    120.22 o 
  -7   2  15    12763.46    12103.71    330.52 o 
  -6   2  15     2156.59     2335.76    155.95 o 
  -5   2  15     6977.68     6656.76    195.08 o 
  -4   2  15     4829.10     5173.63    171.26 o 
  -3   2  15     6082.76     5876.25    203.36 o 
  -2   2  15       49.60       23.55     57.54 o 
  -1   2  15     8104.56     7935.64    175.06 o 
   0   2  15      472.31      497.44     68.55 o 
   1   2  15     9949.72     9554.09    176.48 o 
   2   2  15       11.16      -96.09     58.71 o 
   3   2  15    16559.41    15740.09    276.17 o 
   4   2  15        2.18     -120.98     65.16 o 
   5   2  15     1936.54     2202.20    183.39 o 
   6   2  15       89.40      104.78     93.48 o 
   7   2  15     2403.29     2734.21    218.83 o 
   8   2  15     2457.11     2707.04    190.62 o 
   9   2  15     2342.48     2652.09    213.04 o 
  10   2  15        0.86      207.12    157.73 o 
  11   2  15     2341.91     2734.11    256.14 o 
 -14   3  15     1379.74     1704.62    255.92 o 
 -13   3  15      496.11      170.93    147.89 o 
 -12   3  15      115.02      294.49    137.53 o 
 -11   3  15     1327.92     1403.09    157.91 o 
 -10   3  15     1004.95     1179.28    147.18 o 
  -9   3  15      684.23      624.69    121.25 o 
  -8   3  15    11540.30    10935.44    269.72 o 
  -7   3  15       34.41      -36.14     75.80 o 
  -6   3  15     2767.42     2642.41    143.56 o 
  -5   3  15      782.22      988.87    133.81 o 
  -4   3  15     8630.35     7962.81    212.95 o 
  -3   3  15     2284.08     2375.83    133.78 o 
  -2   3  15     1299.47     1377.94    113.17 o 
  -1   3  15        5.76      -13.73     75.83 o 
   0   3  15      618.06      609.69     80.26 o 
   1   3  15      657.30      757.98     85.14 o 
   2   3  15     2129.50     2233.37    111.45 o 
   3   3  15        1.24      -37.51     69.14 o 
   4   3  15     3391.84     3140.71    123.27 o 
   5   3  15      336.91      324.22     83.45 o 
   6   3  15     1909.48     2210.18    145.82 o 
   7   3  15     3048.81     2988.33    157.91 o 
   8   3  15      205.82      446.14    175.12 o 
   9   3  15      603.04      696.05    240.25 o 
  10   3  15     4631.92     4333.84    240.97 o 
 -13   4  15      398.53      625.71    162.74 o 
 -12   4  15      333.41      502.76    178.63 o 
 -11   4  15      866.26      717.54    143.72 o 
 -10   4  15     4121.03     4038.25    252.04 o 
  -9   4  15      275.36      302.13     96.43 o 
  -8   4  15     6627.55     6434.09    186.32 o 
  -7   4  15     2070.08     2043.87    119.94 o 
  -6   4  15     1082.00     1355.76    124.18 o 
  -5   4  15     4875.39     4687.27    175.22 o 
  -4   4  15     4833.36     4555.91    171.34 o 
  -3   4  15      700.51      817.48    108.51 o 
  -2   4  15     6546.49     6444.51    193.83 o 
  -1   4  15       84.53       71.09     83.81 o 
   0   4  15     3642.34     3606.35    192.44 o 
   1   4  15     1434.06     1722.85    158.94 o 
   2   4  15       38.36       23.45     70.40 o 
   3   4  15     2144.22     2098.72    111.80 o 
   4   4  15     6270.78     5854.63    276.38 o 
   5   4  15       95.47      124.33    108.00 o 
   6   4  15     2239.82     2582.04    133.88 o 
   7   4  15      676.48      833.19    129.65 o 
   8   4  15     3328.93     3129.24    169.54 o 
   9   4  15      599.27      800.54    175.88 o 
  10   4  15     1270.36     1999.84    230.39 o 
 -13   5  15        0.01     -283.45    182.80 o 
 -12   5  15       19.46      -84.22    133.07 o 
 -11   5  15      391.44      306.85    139.52 o 
 -10   5  15     3664.61     3255.25    155.17 o 
  -9   5  15      474.16      693.42    108.33 o 
  -8   5  15      205.53      191.28     89.18 o 
  -7   5  15      166.88      220.20     87.94 o 
  -6   5  15      198.24       69.20     80.07 o 
  -5   5  15       23.68     -149.30    103.41 o 
  -4   5  15      112.71      -50.93    100.36 o 
  -3   5  15     3733.72     3460.33    157.80 o 
  -2   5  15       16.07      -28.25     85.67 o 
  -1   5  15       54.47      -72.37    105.57 o 
   0   5  15      471.76      466.99    127.04 o 
   1   5  15      244.08      361.41    115.81 o 
   2   5  15     1102.75     1257.97    149.81 o 
   3   5  15     3757.68     3629.16    134.05 o 
   4   5  15     1863.62     2029.95    124.60 o 
   5   5  15      633.35      839.43    103.33 o 
   6   5  15       10.14       71.15     95.68 o 
   7   5  15     1485.97     1475.00    127.18 o 
   8   5  15       50.79     -113.95    110.96 o 
   9   5  15       46.53      139.04    122.60 o 
 -12   6  15     1095.44     1240.38    180.91 o 
 -11   6  15       12.27     -216.93    142.63 o 
 -10   6  15     5316.93     5135.43    187.11 o 
  -9   6  15      964.41     1072.14    122.42 o 
  -8   6  15     5437.87     5484.12    182.34 o 
  -7   6  15      742.56      948.92    157.36 o 
  -6   6  15        0.61      -75.36     99.85 o 
  -5   6  15      480.14      668.06     97.86 o 
  -4   6  15     5608.33     5435.62    172.55 o 
  -3   6  15       13.16      -32.21     89.52 o 
  -2   6  15    12989.64    12139.96    367.06 o 
  -1   6  15     1320.50     1181.59    159.56 o 
   0   6  15     3746.57     3781.17    207.94 o 
   1   6  15      582.82      579.77    136.40 o 
   2   6  15      115.86        0.19    114.08 o 
   3   6  15     1369.14     1083.51    152.39 o 
   4   6  15     5258.11     5156.78    192.93 o 
   5   6  15      112.70      101.80     86.67 o 
   6   6  15     3819.81     3726.37    161.27 o 
   7   6  15       23.69       63.89     95.70 o 
   8   6  15     1255.05     1534.74    157.74 o 
 -11   7  15     2351.91     2521.48    147.29 o 
 -10   7  15       25.17       61.76     93.12 o 
  -9   7  15       64.22        2.53     95.85 o 
  -8   7  15     3518.25     3449.30    139.96 o 
  -7   7  15      844.25     1071.06    104.96 o 
  -6   7  15     4526.11     4479.19    146.70 o 
  -5   7  15     1070.18     1399.11    104.35 o 
  -4   7  15    10080.28     9656.12    226.38 o 
  -3   7  15     1789.29     1794.12    185.42 o 
  -2   7  15       17.43      -47.14    161.38 o 
  -1   7  15      206.77      314.90    119.94 o 
   0   7  15     5205.69     4655.64    340.84 o 
   1   7  15       55.86      130.59    118.68 o 
   2   7  15    14862.97    13763.50    401.64 o 
   3   7  15      326.32      375.35    135.18 o 
   4   7  15     1725.14     1915.83    193.35 o 
   5   7  15       17.02      -16.09    127.62 o 
   6   7  15      753.64      774.70    136.27 o 
   7   7  15      293.41      650.65    168.71 o 
 -10   8  15      173.75      118.03    159.27 o 
  -9   8  15     1262.79     1650.53    131.21 o 
  -8   8  15       33.66       92.64     88.62 o 
  -7   8  15      585.77      682.27    100.86 o 
  -6   8  15      264.16      326.70    105.47 o 
  -5   8  15      529.38      824.64    289.46 o 
  -4   8  15      480.21      310.62    133.53 o 
  -3   8  15       39.16      -76.23    167.89 o 
  -2   8  15      322.65      144.84    128.66 o 
  -1   8  15     2121.65     2282.82    188.75 o 
   0   8  15      379.90      231.80    133.49 o 
   1   8  15      233.48      352.30    137.95 o 
   2   8  15      714.00      782.91    154.04 o 
   3   8  15      957.49     1048.52    161.34 o 
   4   8  15        8.54       28.94    139.67 o 
   5   8  15       39.57      120.49    147.96 o 
   6   8  15       56.86       41.79    172.23 o 
  -8   9  15        5.19      215.08    122.79 o 
  -7   9  15      691.50      930.32    110.80 o 
  -6   9  15     5157.60     5038.55    263.01 o 
  -5   9  15       15.46      123.41    131.73 o 
  -4   9  15      473.38      548.76    154.11 o 
  -3   9  15      735.00      765.06    324.20 o 
  -2   9  15       16.97       30.07    195.39 o 
  -1   9  15      530.45      709.15    188.15 o 
   0   9  15      861.19      939.67    167.68 o 
   1   9  15      149.34      105.07    158.48 o 
   2   9  15     1001.59     1132.58    178.67 o 
   3   9  15     1036.36     1350.97    190.35 o 
   4   9  15       40.56      -67.30    146.69 o 
  -5  10  15       91.84      380.86    147.42 o 
  -4  10  15      708.14      842.52    186.70 o 
  -3  10  15      524.95      233.72    197.56 o 
  -2  10  15     3601.01     3701.01    282.23 o 
  -1  10  15       71.27       39.80    141.14 o 
   0  10  15     1214.02     1720.42    282.23 o 
   1  10  15      289.84       94.92    210.58 o 
   2  10  15       52.53       -0.75    232.29 o 
 -14   0  16      581.64      400.91    282.23 o 
 -13   0  16      293.84       43.42    253.28 o 
 -12   0  16     1106.78     1251.92    280.78 o 
 -11   0  16      734.79      790.23    251.83 o 
 -10   0  16     2496.98     2637.00    305.38 o 
  -9   0  16     5321.89     5146.64    338.67 o 
  -8   0  16    16253.43    16273.57    571.69 o 
  -7   0  16      501.36      610.77    198.28 o 
  -6   0  16     7812.27     7552.07    366.17 o 
  -5   0  16      187.07      147.63    170.78 o 
  -4   0  16    11085.67     9925.66    408.14 o 
  -3   0  16      421.61      566.70    109.47 o 
  -2   0  16    13462.01    13061.25    339.23 o 
  -1   0  16      646.00      634.44     91.35 o 
   0   0  16    50512.85    48128.95    935.38 o 
   1   0  16       90.95      -45.23     71.72 o 
   2   0  16    13514.58    12650.11    340.84 o 
   3   0  16     5759.36     5635.23    223.61 o 
   4   0  16       50.49      137.49    166.44 o 
   5   0  16     2382.45     2495.16    253.28 o 
   6   0  16    16347.11    15471.76    600.63 o 
   7   0  16     1214.26     1250.48    263.41 o 
   8   0  16      614.03      919.04    247.49 o 
   9   0  16      651.10      699.05    257.62 o 
  10   0  16      139.50      384.98    233.02 o 
 -14   1  16      163.17      258.43    205.43 o 
 -13   1  16      721.94      611.54    197.39 o 
 -12   1  16     4333.96     4229.40    253.71 o 
 -11   1  16     1177.74     1173.74    184.21 o 
 -10   1  16        6.19      -51.72    137.62 o 
  -9   1  16       88.61       73.89    130.48 o 
  -8   1  16     3905.85     3815.50    261.96 o 
  -7   1  16      145.10      143.51    118.17 o 
  -6   1  16     6339.25     5853.00    262.69 o 
  -5   1  16     1902.20     1962.51    158.30 o 
  -4   1  16     5642.75     5436.90    179.29 o 
  -3   1  16        9.29       13.68     76.03 o 
  -2   1  16      280.78      330.98     71.59 o 
  -1   1  16     1264.91     1483.35    109.08 o 
   0   1  16     1473.83     1524.32     82.57 o 
   1   1  16      141.49      103.44     61.08 o 
   2   1  16     9649.48     9275.70    178.15 o 
   3   1  16      110.02       53.36    101.70 o 
   4   1  16     5110.00     4828.95    175.19 o 
   5   1  16       76.53       51.53     96.47 o 
   6   1  16        1.08      -47.74    126.36 o 
   7   1  16      984.83     1579.95    190.85 o 
   8   1  16     1297.55     1679.70    200.98 o 
   9   1  16       32.80        0.38    144.01 o 
  10   1  16      874.59     1180.31    198.34 o 
 -14   2  16     1102.51     1129.39    228.80 o 
 -13   2  16      341.62      337.56    182.57 o 
 -12   2  16       22.68     -107.90    158.72 o 
 -11   2  16      953.82     1141.84    186.25 o 
 -10   2  16     2995.67     3178.64    219.67 o 
  -9   2  16       80.17      192.07    140.20 o 
  -8   2  16      279.98      289.55    136.14 o 
  -7   2  16      236.95      100.62    160.65 o 
  -6   2  16       52.36       61.34     83.65 o 
  -5   2  16     2586.27     2639.60    142.05 o 
  -4   2  16     1319.37     1380.65    119.50 o 
  -3   2  16      427.90      471.87     92.92 o 
  -2   2  16     3391.87     3065.88    144.25 o 
  -1   2  16      961.60      995.88     90.07 o 
   0   2  16      398.78      408.63     71.62 o 
   1   2  16      309.80      424.87     75.92 o 
   2   2  16     1913.69     2041.99    111.80 o 
   3   2  16     1338.70     1678.45    110.67 o 
   4   2  16     1261.37     1494.84    135.26 o 
   5   2  16      178.05      159.03     99.35 o 
   6   2  16      125.64      243.57    106.91 o 
   7   2  16      848.23     1016.67    172.06 o 
   8   2  16       26.37      -52.02    136.95 o 
   9   2  16      458.02      316.39    165.55 o 
  10   2  16      140.62      333.06    169.85 o 
 -13   3  16       97.18      -38.44    139.63 o 
 -12   3  16     1981.97     2377.77    233.01 o 
 -11   3  16       11.31      -92.82    153.71 o 
 -10   3  16      464.59      569.35    165.45 o 
  -9   3  16     1732.22     2013.90    195.40 o 
  -8   3  16      845.12     1072.26    126.74 o 
  -7   3  16       44.99      145.19     88.60 o 
  -6   3  16     6552.83     6273.82    201.21 o 
  -5   3  16      850.91      863.47    109.01 o 
  -4   3  16     7865.33     7710.53    251.24 o 
  -3   3  16     1143.06     1228.23    116.56 o 
  -2   3  16       16.64      -18.33     79.60 o 
  -1   3  16      626.60      726.39    104.58 o 
   0   3  16     4575.37     4333.73    165.38 o 
   1   3  16        5.78     -118.25     65.33 o 
   2   3  16     8798.77     8206.57    190.25 o 
   3   3  16     1235.00     1550.87    112.29 o 
   4   3  16     2917.63     2665.67    121.92 o 
   5   3  16      263.54      247.66    106.35 o 
   6   3  16       22.48      -12.08    104.95 o 
   7   3  16       26.72       65.35    108.64 o 
   8   3  16     1709.05     2101.38    382.09 o 
   9   3  16      435.34      516.89    169.43 o 
  10   3  16     1340.10     1897.09    284.40 o 
 -13   4  16     1727.68     2022.36    196.35 o 
 -12   4  16     2306.38     2495.15    187.34 o 
 -11   4  16      418.06      540.46    152.63 o 
 -10   4  16     3420.63     3435.71    183.57 o 
  -9   4  16     1341.28     1334.96    126.19 o 
  -8   4  16      917.13     1143.90    133.47 o 
  -7   4  16     3585.92     3510.34    167.97 o 
  -6   4  16     1458.46     1482.13    133.11 o 
  -5   4  16     4794.18     4513.92    176.79 o 
  -4   4  16     2569.29     2629.95    244.64 o 
  -3   4  16     1650.06     1888.94    135.33 o 
  -2   4  16      103.28       44.40     86.31 o 
  -1   4  16       82.17        8.99     86.69 o 
   0   4  16     7233.27     6890.47    502.94 o 
   1   4  16     3191.46     3351.14    189.78 o 
   2   4  16     1902.40     2008.82    116.86 o 
   3   4  16     4086.56     3952.16    138.60 o 
   4   4  16      442.27      488.38     89.65 o 
   5   4  16     1088.97     1055.56    157.93 o 
   6   4  16     4478.33     4187.61    178.62 o 
   7   4  16       36.70      -38.91    113.26 o 
   8   4  16      691.14      782.30    136.51 o 
   9   4  16       98.55      322.42    169.38 o 
 -12   5  16       31.65      104.34    146.57 o 
 -11   5  16     4312.31     4167.14    204.97 o 
 -10   5  16     1033.13     1281.06    253.17 o 
  -9   5  16     6506.08     6299.86    196.65 o 
  -8   5  16      269.28      154.31     96.70 o 
  -7   5  16    13069.46    12738.27    268.50 o 
  -6   5  16      522.20      509.74    129.90 o 
  -5   5  16      295.90      294.05    101.08 o 
  -4   5  16       54.36      -42.25    107.05 o 
  -3   5  16     8322.16     7670.78    271.89 o 
  -2   5  16      103.57       17.91     87.83 o 
  -1   5  16    14151.64    13530.73    385.89 o 
   0   5  16     1467.99     1536.23    167.32 o 
   1   5  16     5243.68     5151.85    234.79 o 
   2   5  16      103.01      -96.03    106.12 o 
   3   5  16     1524.39     1687.29    142.04 o 
   4   5  16       89.27      191.96     85.97 o 
   5   5  16     2292.69     2323.24    128.64 o 
   6   5  16     1948.41     2317.87    145.23 o 
   7   5  16     4483.50     4592.19    196.32 o 
   8   5  16      195.97      597.18    155.77 o 
 -11   6  16     3190.13     3143.39    197.57 o 
 -10   6  16       25.49      -23.37    190.10 o 
  -9   6  16      133.62        3.19    114.90 o 
  -8   6  16      130.50       70.85     94.70 o 
  -7   6  16     1070.36     1282.61    121.66 o 
  -6   6  16      168.33      151.95     89.18 o 
  -5   6  16     5810.41     5317.09    172.78 o 
  -4   6  16        3.09      -85.28     95.35 o 
  -3   6  16     1918.37     2108.80    250.38 o 
  -2   6  16     2623.41     2503.06    251.11 o 
  -1   6  16        0.93     -125.01    108.60 o 
   0   6  16       16.29      -60.62    116.09 o 
   1   6  16     3756.31     3607.96    209.68 o 
   2   6  16      104.66     -106.69    113.26 o 
   3   6  16     5237.85     4979.01    238.22 o 
   4   6  16     1613.27     1821.59    183.70 o 
   5   6  16     1263.64     1404.54    151.37 o 
   6   6  16      128.70      233.81     99.12 o 
   7   6  16       57.08       37.25    104.70 o 
   8   6  16        0.14      171.75    133.02 o 
 -10   7  16      184.50      174.60    102.19 o 
  -9   7  16     1503.17     1769.10    127.78 o 
  -8   7  16      345.74      282.13     96.52 o 
  -7   7  16      169.53      238.29     85.88 o 
  -6   7  16      183.07      234.77     99.46 o 
  -5   7  16      807.54      693.01    110.63 o 
  -4   7  16       83.51      121.57    188.15 o 
  -3   7  16     1781.44     2011.53    195.53 o 
  -2   7  16      124.24      -45.48    146.90 o 
  -1   7  16     1081.93     1073.93    191.77 o 
   0   7  16        0.12       -6.03    115.77 o 
   1   7  16       44.26       71.14    178.74 o 
   2   7  16       62.24      -14.65    146.18 o 
   3   7  16       94.99        5.64    127.09 o 
   4   7  16       24.18       42.59    124.24 o 
   5   7  16     1787.53     1767.97    190.85 o 
   6   7  16        1.22     -214.96    134.77 o 
   7   7  16      242.26      256.91    128.29 o 
  -9   8  16        1.30       50.71    133.15 o 
  -8   8  16      180.97      259.79    120.92 o 
  -7   8  16     3710.53     3435.72    143.75 o 
  -6   8  16        5.31      175.38     96.71 o 
  -5   8  16     6664.09     6379.69    288.09 o 
  -4   8  16       32.59       -2.98    125.84 o 
  -3   8  16     2092.09     2422.37    208.29 o 
  -2   8  16       13.04     -200.31    128.32 o 
  -1   8  16      283.81      315.14    145.45 o 
   0   8  16       17.85     -186.69    122.68 o 
   1   8  16     5643.52     5416.86    264.54 o 
   2   8  16       29.72       92.31    133.18 o 
   3   8  16     3842.93     3550.04    385.71 o 
   4   8  16      105.40      100.83    153.45 o 
   5   8  16      418.93      479.76    162.10 o 
  -7   9  16     1899.37     2435.86    224.32 o 
  -6   9  16     1375.27     1551.43    200.67 o 
  -5   9  16      500.43      455.92    161.49 o 
  -4   9  16     1803.01     2109.68    318.41 o 
  -3   9  16      936.99     1035.48    176.83 o 
  -2   9  16        3.24      -41.18    130.31 o 
  -1   9  16     1918.79     2137.95    212.27 o 
   0   9  16      111.58       -3.87    137.26 o 
   1   9  16      770.93      549.27    163.43 o 
   2   9  16     1088.04     1130.20    181.55 o 
   3   9  16      408.79      551.51    159.03 o 
  -2  10  16     1252.89     1592.82    489.19 o 
 -13   1  17      119.40     -126.34    182.57 o 
 -12   1  17       42.43     -202.37    169.37 o 
 -11   1  17      643.69      887.97    186.18 o 
 -10   1  17       30.96      -23.31    154.14 o 
  -9   1  17     3586.39     3541.22    218.49 o 
  -8   1  17       13.04       -4.00    132.94 o 
  -7   1  17     4583.26     4106.93    215.41 o 
  -6   1  17     1476.80     1804.88    172.95 o 
  -5   1  17      435.70      480.82    184.53 o 
  -4   1  17      113.46       35.04     79.31 o 
  -3   1  17     2078.40     2355.79    177.83 o 
  -2   1  17       64.49       56.14     74.79 o 
  -1   1  17    15307.55    14458.95    232.26 o 
   0   1  17     4177.18     4198.05    123.43 o 
   1   1  17      541.30      639.85     76.44 o 
   2   1  17      166.21      253.75     67.29 o 
   3   1  17      895.53     1038.27    120.18 o 
   4   1  17      813.62     1104.61    126.43 o 
   5   1  17     3857.78     3667.62    204.96 o 
   6   1  17     1757.52     2382.19    216.95 o 
   7   1  17     2747.13     2765.55    389.33 o 
   8   1  17     1829.31     2114.56    222.08 o 
   9   1  17      152.10      479.75    172.89 o 
 -13   2  17     5723.50     5183.27    292.07 o 
 -12   2  17      898.63     1073.57    206.20 o 
 -11   2  17     7039.86     6430.27    287.55 o 
 -10   2  17      517.99      610.38    171.36 o 
  -9   2  17      342.97      503.72    161.66 o 
  -8   2  17     2472.16     2793.24    209.79 o 
  -7   2  17     8269.20     7318.95    269.42 o 
  -6   2  17     1272.23     1376.26    159.96 o 
  -5   2  17     7377.52     7436.22    217.16 o 
  -4   2  17     3615.96     3327.79    152.94 o 
  -3   2  17    12585.38    12099.34    274.90 o 
  -2   2  17     3998.08     3938.46    160.52 o 
  -1   2  17       95.38       72.48     94.18 o 
   0   2  17      352.38      302.20     69.33 o 
   1   2  17      102.80       55.43     67.15 o 
   2   2  17     1983.47     2058.30    119.97 o 
   3   2  17    13729.04    12786.11    251.53 o 
   4   2  17      387.54      480.83    267.87 o 
   5   2  17      900.56      996.79    130.10 o 
   6   2  17      720.15      721.09    164.25 o 
   7   2  17        0.30       69.53    141.61 o 
   8   2  17      709.36      881.98    193.22 o 
   9   2  17     1973.18     1889.37    365.45 o 
 -13   3  17     2584.65     2815.50    264.54 o 
 -12   3  17     3415.94     3485.97    253.17 o 
 -11   3  17      403.23      184.65    176.61 o 
 -10   3  17      198.93      320.15    166.24 o 
  -9   3  17      371.51      225.60    159.61 o 
  -8   3  17     1972.23     2270.59    205.14 o 
  -7   3  17     1194.49     1303.83    134.71 o 
  -6   3  17     2355.67     2371.12    245.72 o 
  -5   3  17       68.43      -67.53     81.33 o 
  -4   3  17     6879.93     6990.43    210.07 o 
  -3   3  17      189.13      132.66     86.97 o 
  -2   3  17       16.66      -68.56     81.81 o 
  -1   3  17     5892.16     5661.40    190.67 o 
   0   3  17       13.27      -38.35    101.73 o 
   1   3  17      370.97      300.14     80.66 o 
   2   3  17     2066.48     2340.57    123.61 o 
   3   3  17     1166.86     1437.28    141.87 o 
   4   3  17     2582.15     2745.33    126.45 o 
   5   3  17       21.50      -60.45    102.52 o 
   6   3  17        0.55     -197.10     99.54 o 
   7   3  17     1057.32     1094.20    181.34 o 
   8   3  17        5.98       90.00    159.14 o 
   9   3  17     1003.73     1303.73    206.66 o 
 -12   4  17       14.82      -68.42    140.76 o 
 -11   4  17      803.85      972.13    204.56 o 
 -10   4  17     1255.25     1402.03    203.46 o 
  -9   4  17       37.13       70.17    153.08 o 
  -8   4  17     5950.74     5781.32    213.06 o 
  -7   4  17      519.63      455.24    112.41 o 
  -6   4  17       50.82       93.57     99.81 o 
  -5   4  17     2038.43     2177.14    144.90 o 
  -4   4  17        7.62     -161.99     82.80 o 
  -3   4  17       93.46       63.36     91.40 o 
  -2   4  17    13350.39    12038.60    281.31 o 
  -1   4  17     1165.63     1109.51    154.39 o 
   0   4  17     3829.08     3861.07    207.69 o 
   1   4  17     2604.03     2601.00    179.45 o 
   2   4  17      330.57      321.14    110.15 o 
   3   4  17      299.55      320.42     86.84 o 
   4   4  17     1406.77     1785.13    123.57 o 
   5   4  17      354.01      249.91    115.88 o 
   6   4  17     3047.58     2980.98    167.72 o 
   7   4  17     2151.39     2664.06    174.01 o 
   8   4  17        8.58      297.18    156.42 o 
 -12   5  17        3.46      150.73    152.13 o 
 -11   5  17      778.91      671.03    201.15 o 
 -10   5  17        3.68      -38.40    130.11 o 
  -9   5  17     1514.14     1521.38    244.91 o 
  -8   5  17       12.25     -188.58    109.36 o 
  -7   5  17      411.72      477.02    124.03 o 
  -6   5  17        0.31       -3.25    208.69 o 
  -5   5  17        4.71      -10.01     94.20 o 
  -4   5  17       35.75      -92.87    119.00 o 
  -3   5  17      328.74      404.72    147.93 o 
  -2   5  17      113.13      -10.62    108.97 o 
  -1   5  17     1195.98     1109.53    157.35 o 
   0   5  17        9.93      -43.47    109.24 o 
   1   5  17     1055.04     1102.09    153.21 o 
   2   5  17       53.41       39.18    126.83 o 
   3   5  17      535.89      534.93    119.30 o 
   4   5  17        0.13      -48.66    102.24 o 
   5   5  17     1019.62      964.87    113.56 o 
   6   5  17      173.64      403.81    118.19 o 
   7   5  17      582.31      680.76    138.02 o 
   8   5  17       42.03      261.96    178.41 o 
 -11   6  17       73.89      194.73    149.31 o 
 -10   6  17     1494.09     1880.58    155.35 o 
  -9   6  17      641.82      500.80    143.31 o 
  -8   6  17     7411.35     7182.08    327.92 o 
  -7   6  17      141.39       63.20     95.06 o 
  -6   6  17      181.49      208.05    113.24 o 
  -5   6  17       59.93       77.56    120.22 o 
  -4   6  17     1561.09     1481.90    145.88 o 
  -3   6  17      541.09      533.28    265.58 o 
  -2   6  17     9238.79     8681.76    316.71 o 
  -1   6  17      737.22     1076.57    265.58 o 
   0   6  17     3437.52     3262.55    236.64 o 
   1   6  17     1483.23     1823.59    186.26 o 
   2   6  17      513.56      701.25    146.93 o 
   3   6  17      235.42       91.51    138.46 o 
   4   6  17      269.50      435.79    138.88 o 
   5   6  17      668.43      945.96    136.83 o 
   6   6  17     2887.25     3426.28    197.24 o 
   7   6  17      694.46     1028.86    323.47 o 
 -10   7  17     3123.72     3012.84    147.65 o 
  -9   7  17      276.83      217.04     99.24 o 
  -8   7  17      345.67      576.48    145.30 o 
  -7   7  17      155.62      114.57     90.62 o 
  -6   7  17     5569.82     5153.71    205.72 o 
  -5   7  17       10.56      -70.94    116.33 o 
  -4   7  17     9075.33     8621.37    328.44 o 
  -3   7  17      212.95      443.27    146.48 o 
  -2   7  17      455.18      253.87    144.31 o 
  -1   7  17      159.22      131.72    133.18 o 
   0   7  17     1063.62     1148.56    171.57 o 
   1   7  17     1106.94     1209.62    172.22 o 
   2   7  17     4608.69     4603.57    241.96 o 
   3   7  17     1680.60     2023.51    199.81 o 
   4   7  17     5823.52     5195.01    257.89 o 
   5   7  17      245.78      -50.03    141.88 o 
  -8   8  17     1135.24     1256.98    136.12 o 
  -7   8  17       91.86      108.36    112.65 o 
  -6   8  17      210.38      116.89    142.42 o 
  -5   8  17      681.63      787.23    215.65 o 
  -4   8  17      251.77      246.99    254.00 o 
  -3   8  17       10.52       96.26    329.26 o 
  -2   8  17      760.44      880.11    288.01 o 
  -1   8  17       67.59       26.22    132.09 o 
   0   8  17      321.77      215.89    272.09 o 
   1   8  17       60.73       96.71    147.12 o 
   2   8  17       36.51     -241.90    135.57 o 
   3   8  17      130.57      197.89    143.77 o 
   4   8  17       52.68       74.93    314.07 o 
  -5   9  17      135.12       72.49    235.19 o 
  -4   9  17      118.40      171.91    238.81 o 
  -3   9  17      417.34      163.63    149.40 o 
  -2   9  17       20.43      122.02    223.61 o 
  -1   9  17     1050.00     1381.30    189.69 o 
   0   9  17     1507.53     1919.03    215.68 o 
   1   9  17      424.66      657.77    165.68 o 
 -13   0  18      504.09      331.43    289.46 o 
 -12   0  18      236.13     -115.78    244.60 o 
 -11   0  18     2295.22     2353.33    324.20 o 
 -10   0  18     7081.34     6915.25    408.14 o 
  -9   0  18        2.80     -127.36    204.07 o 
  -8   0  18    12372.44    12381.75    513.80 o 
  -7   0  18     2520.34     2608.05    292.36 o 
  -6   0  18     2000.84     1978.47    259.07 o 
  -5   0  18        0.95       57.89    173.68 o 
  -4   0  18      372.63       73.81    175.12 o 
  -3   0  18      112.28       14.47    176.57 o 
  -2   0  18    18364.80    16978.05    419.99 o 
  -1   0  18     1760.62     1761.11    117.08 o 
   0   0  18     5385.52     4931.99    170.68 o 
   1   0  18     5760.15     5905.80    240.08 o 
   2   0  18     1548.68     1684.76    172.39 o 
   3   0  18      135.42      -39.08    159.20 o 
   4   0  18     3222.65     3068.30    263.41 o 
   5   0  18      958.85     1383.63    261.96 o 
   6   0  18     1306.77     1047.85    244.60 o 
   7   0  18     6201.85     6083.05    384.98 o 
   8   0  18     1155.08     1427.05    288.01 o 
 -13   1  18        0.45     -336.50    184.21 o 
 -12   1  18     3171.21     3146.09    262.87 o 
 -11   1  18       99.98      180.59    230.85 o 
 -10   1  18      929.39     1086.12    237.36 o 
  -9   1  18      444.89      566.07    166.30 o 
  -8   1  18        3.02      -31.84    134.07 o 
  -7   1  18      498.44      439.34    204.07 o 
  -6   1  18     2687.12     2621.07    202.01 o 
  -5   1  18      815.92      822.28    153.25 o 
  -4   1  18     5094.64     4982.43    185.29 o 
  -3   1  18      106.22      168.17     84.99 o 
  -2   1  18        2.31      -20.41     86.27 o 
  -1   1  18      124.47       75.81     72.57 o 
   0   1  18     1757.69     1995.98     98.49 o 
   1   1  18      202.30      242.43     71.19 o 
   2   1  18     7013.44     6456.02    204.55 o 
   3   1  18     1996.70     2394.12    160.04 o 
   4   1  18       94.38     -108.42    169.34 o 
   5   1  18      505.19      316.74    146.83 o 
   6   1  18     2436.16     2748.46    211.78 o 
   7   1  18      359.36      201.65    151.09 o 
   8   1  18      510.11       55.45    164.27 o 
 -13   2  18      163.66      413.77    227.95 o 
 -12   2  18       39.17       20.81    185.20 o 
 -11   2  18     1980.95     2285.11    231.76 o 
 -10   2  18      197.80     -119.16    162.10 o 
  -9   2  18        0.05      -31.29    149.37 o 
  -8   2  18      487.75      692.08    213.48 o 
  -7   2  18     1990.38     2036.84    197.00 o 
  -6   2  18       81.92        1.28     93.25 o 
  -5   2  18     2024.55     2295.88    146.58 o 
  -4   2  18      481.11      529.28    104.61 o 
  -3   2  18      158.02      183.36     92.12 o 
  -2   2  18       28.71     -104.98     79.09 o 
  -1   2  18     4045.77     4028.33    167.64 o 
   0   2  18      591.50      747.60     80.67 o 
   1   2  18     1348.00     1599.84    113.27 o 
   2   2  18      780.75      909.79    100.37 o 
   3   2  18      635.28      557.95    122.02 o 
   4   2  18      273.81      418.52    154.82 o 
   5   2  18       30.57      142.74    114.20 o 
   6   2  18      647.43      684.93    166.35 o 
   7   2  18        8.81      103.85    149.98 o 
   8   2  18       10.27      269.22    223.61 o 
 -12   3  18     3999.98     3712.79    265.54 o 
 -11   3  18       25.31     -105.19    173.19 o 
 -10   3  18     3409.80     3634.77    260.82 o 
  -9   3  18      364.36      236.70    166.11 o 
  -8   3  18      288.00      374.75    160.66 o 
  -7   3  18      168.39       18.56    101.15 o 
  -6   3  18     4807.06     4472.03    185.90 o 
  -5   3  18     1177.52     1121.41    126.84 o 
  -4   3  18     9101.80     8072.51    231.98 o 
  -3   3  18     2095.24     2267.81    142.66 o 
  -2   3  18      969.95      882.08    114.06 o 
  -1   3  18       41.00     -141.61     81.10 o 
   0   3  18      555.70      701.57    141.84 o 
   1   3  18       24.03     -146.17    101.66 o 
   2   3  18     5967.58     5683.75    167.53 o 
   3   3  18      507.61      557.64    126.59 o 
   4   3  18     1130.03     1451.90    185.29 o 
   5   3  18      686.26     1001.53    138.08 o 
   6   3  18      698.31      573.95    131.45 o 
   7   3  18        9.71      202.70    217.82 o 
   8   3  18      510.98      935.00    177.01 o 
 -12   4  18       18.04     -256.86    189.59 o 
 -11   4  18     2111.87     2178.54    241.99 o 
 -10   4  18     1164.18     1427.05    210.63 o 
  -9   4  18      247.56      204.01    169.32 o 
  -8   4  18     2645.11     2733.92    179.45 o 
  -7   4  18       17.95      -27.45    103.99 o 
  -6   4  18     1202.32     1347.89    139.33 o 
  -5   4  18     4658.73     4666.63    189.93 o 
  -4   4  18      467.39      480.06    111.54 o 
  -3   4  18      972.71     1124.07    243.45 o 
  -2   4  18     1250.66     1363.61    175.74 o 
  -1   4  18     1441.85     1650.23    175.13 o 
   0   4  18     3790.05     3610.00    214.29 o 
   1   4  18      309.80      306.42    121.57 o 
   2   4  18     3534.41     3540.00    182.48 o 
   3   4  18     3392.37     3149.16    163.17 o 
   4   4  18      606.92      926.58    108.05 o 
   5   4  18      280.55      484.16    120.40 o 
   6   4  18        9.18      228.16    146.22 o 
   7   4  18     1095.29     1816.88    271.77 o 
 -11   5  18     1974.57     2021.67    248.63 o 
 -10   5  18        7.86       36.34    219.27 o 
  -9   5  18    11092.18    10272.05    295.95 o 
  -8   5  18      702.45      708.75    137.13 o 
  -7   5  18     4432.84     4544.16    204.83 o 
  -6   5  18        1.90       -7.03     98.90 o 
  -5   5  18      903.04     1128.87    169.88 o 
  -4   5  18      565.72      513.61    137.77 o 
  -3   5  18     3389.49     3525.68    222.25 o 
  -2   5  18       52.19      113.91    118.34 o 
  -1   5  18    13442.66    12451.38    445.05 o 
   0   5  18     9850.89     9331.85    325.95 o 
   1   5  18     3233.97     3007.50    362.55 o 
   2   5  18      138.20      211.84    137.17 o 
   3   5  18       35.07      111.03    133.80 o 
   4   5  18      174.74      275.33    137.22 o 
   5   5  18     2134.75     2485.37    168.51 o 
   6   5  18     5047.67     5254.96    204.91 o 
   7   5  18     1557.61     2130.01    233.57 o 
 -10   6  18       94.07      -22.56    106.63 o 
  -9   6  18      150.95       21.86    112.55 o 
  -8   6  18      521.99      511.71    142.32 o 
  -7   6  18       49.02      -74.75    110.75 o 
  -6   6  18       70.43       80.16    114.35 o 
  -5   6  18     4783.43     4453.79    199.45 o 
  -4   6  18     1131.02     1218.98    306.11 o 
  -3   6  18     1152.04     1335.01    285.84 o 
  -2   6  18      235.68       90.24    132.43 o 
  -1   6  18       60.20       77.88    119.95 o 
   0   6  18      129.62      -41.31    208.41 o 
   1   6  18      271.55      136.22    128.68 o 
   2   6  18     1465.10     1573.94    188.27 o 
   3   6  18     2810.79     2767.59    205.86 o 
   4   6  18     1301.72     1441.13    180.71 o 
   5   6  18       52.34      211.17    155.52 o 
   6   6  18      212.52      439.61    388.60 o 
  -9   7  18        6.49      111.96    156.36 o 
  -8   7  18        0.15     -106.87    101.69 o 
  -7   7  18      974.08     1097.64    154.18 o 
  -6   7  18      360.75      400.87    133.63 o 
  -5   7  18      127.65      507.89    147.22 o 
  -4   7  18       20.34     -129.97    132.92 o 
  -3   7  18      884.41      889.68    170.27 o 
  -2   7  18      454.60      272.52    158.48 o 
  -1   7  18      703.46      682.04    158.56 o 
   0   7  18       44.67      164.21    136.62 o 
   1   7  18       39.14      -93.01    127.58 o 
   2   7  18      356.29      294.72    154.24 o 
   3   7  18      191.98      288.40    158.48 o 
   4   7  18      218.24      100.07    153.29 o 
  -7   8  18     1796.74     2254.85    272.82 o 
  -6   8  18      529.91      725.46    263.41 o 
  -5   8  18     4163.74     3942.69    251.45 o 
  -4   8  18       51.78      -59.32    146.71 o 
  -3   8  18     2795.29     2687.08    237.92 o 
  -2   8  18      477.03      980.73    173.50 o 
  -1   8  18        9.11     -157.23    137.18 o 
   0   8  18      515.57      222.73    196.83 o 
   1   8  18     1923.85     2134.32    214.18 o 
   2   8  18     1195.99     1317.46    187.90 o 
 -12   1  19       28.84     -192.59    186.98 o 
 -11   1  19     1553.96     1580.65    222.55 o 
 -10   1  19      378.73       92.91    170.34 o 
  -9   1  19     4680.91     4533.11    253.80 o 
  -8   1  19     3111.60     3346.52    234.72 o 
  -7   1  19     4950.97     4491.16    237.94 o 
  -6   1  19       49.50      -20.26    140.21 o 
  -5   1  19      180.00       32.38    135.08 o 
  -4   1  19     1425.63     1648.89    140.06 o 
  -3   1  19      536.52      632.25    112.23 o 
  -2   1  19     6488.16     6341.27    207.82 o 
  -1   1  19     7508.76     6867.83    179.78 o 
   0   1  19     3721.56     3921.18    175.60 o 
   1   1  19     1346.86     1517.03    133.49 o 
   2   1  19     3066.65     3051.62    154.91 o 
   3   1  19       14.88       79.97    105.11 o 
   4   1  19        6.22       18.20    287.29 o 
   5   1  19     1832.33     2691.92    224.06 o 
   6   1  19     1940.53     2783.19    234.72 o 
   7   1  19      201.37      367.16    164.99 o 
 -12   2  19        7.34       39.31    197.49 o 
 -11   2  19     4572.43     4018.05    264.55 o 
 -10   2  19       21.41     -210.97    161.18 o 
  -9   2  19     2239.26     2493.30    473.27 o 
  -8   2  19      193.23      -43.82    156.33 o 
  -7   2  19       16.37      -83.59    147.72 o 
  -6   2  19      156.84      -14.03    102.66 o 
  -5   2  19    11200.26    10058.86    267.93 o 
  -4   2  19     5844.75     5879.15    206.13 o 
  -3   2  19     3065.04     3006.05    166.37 o 
  -2   2  19       69.37       -8.23     89.68 o 
  -1   2  19     1456.38     1695.47    139.68 o 
   0   2  19      398.66      462.56    121.82 o 
   1   2  19     1256.32     1350.18    112.39 o 
   2   2  19     4683.61     4509.87    179.89 o 
   3   2  19     1456.24     1858.08    152.28 o 
   4   2  19     4366.23     4333.18    182.81 o 
   5   2  19     1645.93     2358.69    208.61 o 
   6   2  19       13.50     -252.51    137.64 o 
   7   2  19      352.27      368.42    237.36 o 
 -11   3  19        7.31     -158.34    177.85 o 
 -10   3  19       63.19      -35.11    174.86 o 
  -9   3  19       63.00      -41.17    162.94 o 
  -8   3  19     2075.50     2403.11    224.59 o 
  -7   3  19      632.76      688.02    126.72 o 
  -6   3  19     5168.01     4963.48    201.11 o 
  -5   3  19     1734.99     1960.26    154.26 o 
  -4   3  19      431.91      347.63    144.36 o 
  -3   3  19      991.40     1061.86    129.24 o 
  -2   3  19     7947.09     7573.21    231.59 o 
  -1   3  19     1781.97     1896.98    171.43 o 
   0   3  19      490.24      651.49    133.78 o 
   1   3  19     3352.77     3252.51    271.37 o 
   2   3  19     1017.81     1238.64    134.44 o 
   3   3  19     4439.06     4361.32    179.22 o 
   4   3  19      215.96      411.04    191.04 o 
   5   3  19        4.56       81.19    114.10 o 
   6   3  19      746.31     1318.80    364.00 o 
   7   3  19       16.89      378.11    169.37 o 
 -11   4  19     1803.03     1854.03    392.22 o 
 -10   4  19     1625.18     1712.82    229.71 o 
  -9   4  19       75.50      232.77    183.18 o 
  -8   4  19     2229.63     2532.94    175.95 o 
  -7   4  19     1578.11     1672.89    159.28 o 
  -6   4  19      356.33      358.29    194.98 o 
  -5   4  19     2546.81     2398.30    160.45 o 
  -4   4  19       11.52     -108.18    113.51 o 
  -3   4  19     1214.03     1188.86    134.34 o 
  -2   4  19     3062.11     3226.92    205.42 o 
  -1   4  19      471.48      622.63    151.04 o 
   0   4  19     1280.69     1607.21    285.84 o 
   1   4  19     1159.19     1421.41    168.60 o 
   2   4  19       62.15      292.03    134.15 o 
   3   4  19      470.20      767.97    123.84 o 
   4   4  19      521.00      146.84    259.07 o 
   5   4  19      349.48      340.48    125.28 o 
   6   4  19     1403.58     2247.80    164.01 o 
 -10   5  19      318.00      122.84    194.44 o 
  -9   5  19      139.96       83.89    129.23 o 
  -8   5  19       53.63      -44.92    119.70 o 
  -7   5  19      985.17      945.14    148.43 o 
  -6   5  19      204.25      200.84    116.37 o 
  -5   5  19       81.71      -65.51    171.34 o 
  -4   5  19      231.86       30.25    108.60 o 
  -3   5  19      281.51      330.70    138.81 o 
  -2   5  19       64.52       33.59    120.17 o 
  -1   5  19     2730.82     2543.87    204.37 o 
   0   5  19      294.12      235.87    125.04 o 
   1   5  19      503.72      260.54    138.75 o 
   2   5  19      668.98      735.27    237.36 o 
   3   5  19        0.86      -20.72    152.69 o 
   4   5  19     1110.84     1402.78    145.83 o 
   5   5  19       11.91      129.40    154.74 o 
  -9   6  19      564.04      746.31    153.74 o 
  -8   6  19     5941.71     5501.06    234.06 o 
  -7   6  19     1282.03     1589.51    196.58 o 
  -6   6  19     2177.29     1992.02    225.27 o 
  -5   6  19       51.23      191.29    164.27 o 
  -4   6  19      168.05      104.00    133.43 o 
  -3   6  19      298.15      260.08    151.27 o 
  -2   6  19     2469.37     2526.44    209.26 o 
  -1   6  19     2126.30     2452.16    216.37 o 
   0   6  19     2199.94     2307.00    197.68 o 
   1   6  19      434.18      743.09    218.54 o 
   2   6  19      874.57      780.52    153.45 o 
   3   6  19        2.90       43.39    427.68 o 
   4   6  19       46.81      138.52    292.36 o 
  -7   7  19      197.24      277.92    152.84 o 
  -6   7  19     6617.51     6112.06    294.31 o 
  -5   7  19     1293.09     1323.12    191.91 o 
  -4   7  19      766.00      943.06    181.12 o 
  -3   7  19     3226.81     3290.36    235.83 o 
  -2   7  19     1579.61     1650.25    221.44 o 
  -1   7  19      177.74      147.26    204.07 o 
   0   7  19      613.88      705.00    165.36 o 
   1   7  19       56.45       23.16    277.88 o 
   2   7  19      220.28      277.36    154.94 o 
   3   7  19     3781.25     3763.46    371.96 o 
  -4   8  19      244.45      123.32    155.26 o 
  -3   8  19       12.13       67.82    139.98 o 
  -2   8  19      108.65       59.21    150.10 o 
  -1   8  19     1376.54     1581.21    300.32 o 
   0   8  19      704.09      623.18    343.01 o 
 -11   0  20       69.07     -308.28    248.94 o 
 -10   0  20     8469.01     8463.88    470.38 o 
  -9   0  20     4312.74     4326.01    363.28 o 
  -8   0  20     3906.43     3476.44    325.65 o 
  -7   0  20     1981.34     1992.95    299.59 o 
  -6   0  20     1923.41     2267.94    292.36 o 
  -5   0  20     1339.73     1409.68    266.31 o 
  -4   0  20     1021.62     1029.04    247.49 o 
  -3   0  20       10.34       30.39    191.05 o 
  -2   0  20     1490.02     1424.15    256.17 o 
  -1   0  20     8205.19     7393.30    274.01 o 
   0   0  20      213.22      399.87    135.76 o 
   1   0  20     5623.63     5514.32    244.54 o 
   2   0  20     5218.69     4848.49    321.30 o 
   3   0  20     1038.17     1479.15    243.15 o 
   4   0  20     1480.64     2236.10    299.59 o 
   5   0  20     2126.70     2408.33    299.59 o 
   6   0  20      205.82     -105.65    202.62 o 
 -11   1  20     1474.37     1640.25    235.32 o 
 -10   1  20     1146.06      873.52    265.58 o 
  -9   1  20      471.49      395.75    186.23 o 
  -8   1  20      212.10       66.32    161.35 o 
  -7   1  20       26.19      128.30    150.95 o 
  -6   1  20      520.87      526.80    168.71 o 
  -5   1  20     3105.42     2980.01    225.03 o 
  -4   1  20     3305.83     3227.01    227.08 o 
  -3   1  20      734.29      738.82    125.43 o 
  -2   1  20      536.87      652.53    155.26 o 
  -1   1  20      365.96      350.96    163.23 o 
   0   1  20       58.44      244.77     79.62 o 
   1   1  20       38.69       94.59    102.11 o 
   2   1  20       89.98      114.59    109.22 o 
   3   1  20     4544.15     4449.44    263.41 o 
   4   1  20      330.49      257.83    296.70 o 
   5   1  20      577.27      813.17    166.48 o 
   6   1  20      334.34      547.71    169.74 o 
 -11   2  20      467.95      255.95    204.87 o 
 -10   2  20       91.11     -135.38    180.59 o 
  -9   2  20      420.99      276.68    183.18 o 
  -8   2  20     2093.46     2355.30    232.82 o 
  -7   2  20      898.58      787.04    181.74 o 
  -6   2  20        3.15     -226.12    140.58 o 
  -5   2  20      883.78     1107.44    136.39 o 
  -4   2  20      748.53      796.12    126.88 o 
  -3   2  20        8.78      -15.27    111.70 o 
  -2   2  20      969.03     1053.74    126.15 o 
  -1   2  20       19.59      -67.52    149.30 o 
   0   2  20      675.11     1007.02    143.93 o 
   1   2  20     1697.68     1987.35    151.83 o 
   2   2  20     2211.32     2803.79    155.72 o 
   3   2  20      206.08      320.18    172.88 o 
   4   2  20      915.54     1168.26    175.24 o 
   5   2  20       49.78      347.11    152.28 o 
   6   2  20      670.87     1210.56    188.65 o 
 -10   3  20     1683.02     1373.29    230.64 o 
  -9   3  20      990.02      811.50    201.00 o 
  -8   3  20        7.68      -86.94    169.55 o 
  -7   3  20      232.96      284.40    150.95 o 
  -6   3  20     2467.86     2642.84    251.77 o 
  -5   3  20     1509.28     1662.89    155.46 o 
  -4   3  20     1878.10     1988.90    154.13 o 
  -3   3  20     2071.44     1981.99    150.36 o 
  -2   3  20     1498.46     1551.25    144.67 o 
  -1   3  20      177.95      108.12    128.68 o 
   0   3  20      214.91      340.53    121.56 o 
   1   3  20      966.28     1118.72    214.20 o 
   2   3  20      767.85     1059.98    193.22 o 
   3   3  20     2497.98     2766.91    207.76 o 
   4   3  20     1669.58     1954.18    298.08 o 
   5   3  20     1875.39     2261.19    359.66 o 
   6   3  20      185.13      293.08    187.43 o 
 -10   4  20      144.62     -221.66    195.44 o 
  -9   4  20      640.50      589.25    199.44 o 
  -8   4  20     1425.70     1186.61    158.22 o 
  -7   4  20       41.55       61.00    122.98 o 
  -6   4  20     2989.32     3169.93    190.36 o 
  -5   4  20      722.87      725.74    134.87 o 
  -4   4  20     2842.80     2871.84    174.91 o 
  -3   4  20     1794.71     1793.56    255.45 o 
  -2   4  20        5.39       15.89    120.98 o 
  -1   4  20      592.78      549.23    147.11 o 
   0   4  20      245.71      331.55    138.63 o 
   1   4  20       71.65      -18.08    115.36 o 
   2   4  20     5210.47     4449.92    505.84 o 
   3   4  20      180.28      283.49    154.52 o 
   4   4  20      288.45      286.26    175.85 o 
   5   4  20     1041.65      822.29    188.87 o 
  -9   5  20     4115.80     4204.65    229.66 o 
  -8   5  20     1261.81     1600.44    174.78 o 
  -7   5  20     2079.46     2106.95    178.27 o 
  -6   5  20     1997.69     2304.57    173.87 o 
  -5   5  20     1497.65     1635.64    162.77 o 
  -4   5  20      119.82      212.87    133.60 o 
  -3   5  20      429.25      464.07    136.78 o 
  -2   5  20     2480.48     2789.83    232.29 o 
  -1   5  20      661.55      606.94    158.49 o 
   0   5  20     3013.38     3587.21    413.21 o 
   1   5  20     1330.38     1336.74    186.83 o 
   2   5  20     2359.58     2768.04    205.11 o 
   3   5  20      296.86      758.85    178.74 o 
   4   5  20      458.49      397.96    163.17 o 
  -8   6  20      629.42      719.89    158.17 o 
  -7   6  20      814.01     1124.45    157.69 o 
  -6   6  20      448.31      689.71    180.27 o 
  -5   6  20      438.87      450.07    278.61 o 
  -4   6  20      965.51     1173.45    192.49 o 
  -3   6  20     1718.78     1917.55    207.09 o 
  -2   6  20      576.88      644.93    180.19 o 
  -1   6  20        3.33       68.64    142.42 o 
   0   6  20     1569.26     1488.15    195.10 o 
   1   6  20      919.65      909.72    296.70 o 
   2   6  20     1524.19     1649.63    199.62 o 
   3   6  20      152.38      167.48    176.57 o 
  -5   7  20        9.06     -384.14    351.70 o 
  -4   7  20       51.34      194.69    164.27 o 
  -3   7  20       50.30      -20.28    151.47 o 
  -2   7  20        3.58     -136.87    138.94 o 
  -1   7  20      855.60      719.72    175.26 o 
   0   7  20      391.66      357.69    182.36 o 
 -10   1  21       40.25     -153.99    187.63 o 
  -9   1  21     3548.62     3579.25    391.50 o 
  -8   1  21     3443.17     3861.80    313.34 o 
  -7   1  21     1100.37     1088.69    198.89 o 
  -6   1  21     2574.35     2709.87    505.11 o 
  -5   1  21       69.79     -175.77    150.51 o 
  -4   1  21     1566.43     1427.99    366.89 o 
  -3   1  21     2986.78     3203.61    214.41 o 
  -2   1  21      918.58     1009.59    133.02 o 
  -1   1  21      742.06      749.54    183.15 o 
   0   1  21     3117.16     3550.06    213.49 o 
   1   1  21     1018.67     1266.11    259.19 o 
   2   1  21     1917.42     2238.16    160.97 o 
   3   1  21       48.31      295.65    148.37 o 
   4   1  21       82.67      208.12    152.04 o 
   5   1  21      127.59      206.89    147.10 o 
 -10   2  21      313.59      329.00    201.60 o 
  -9   2  21     1175.03     1106.71    214.36 o 
  -8   2  21     2688.56     2863.04    250.68 o 
  -7   2  21      201.06      -63.05    164.30 o 
  -6   2  21     3991.99     3293.21    235.22 o 
  -5   2  21     2538.88     2127.16    163.91 o 
  -4   2  21      662.91      747.90    186.86 o 
  -3   2  21     2354.27     2040.49    163.18 o 
  -2   2  21     5310.25     5092.17    293.84 o 
  -1   2  21     1472.22     1727.65    324.92 o 
   0   2  21      514.56      573.81    147.26 o 
   1   2  21      125.66       -8.65    144.99 o 
   2   2  21     1497.79     1818.85    198.01 o 
   3   2  21       24.36      224.44    118.40 o 
   4   2  21     2041.90     2651.20    204.74 o 
   5   2  21      150.77      221.03    159.20 o 
  -9   3  21       32.33     -353.74    178.96 o 
  -8   3  21      959.98      820.33    204.76 o 
  -7   3  21      163.57       51.48    168.16 o 
  -6   3  21      499.87      572.28    205.16 o 
  -5   3  21     4426.06     3824.32    211.97 o 
  -4   3  21      492.31      416.04    242.36 o 
  -3   3  21     1062.93     1145.35    141.81 o 
  -2   3  21     2511.78     2408.48    199.05 o 
  -1   3  21     3555.52     3260.33    218.72 o 
   0   3  21      123.68      324.73    132.11 o 
   1   3  21     1229.50     1360.85    239.53 o 
   2   3  21       80.35       46.82    145.66 o 
   3   3  21      643.65      972.59    238.08 o 
   4   3  21       17.85     -133.38    201.90 o 
  -9   4  21        0.69     -137.21    191.43 o 
  -8   4  21      663.52      535.09    145.89 o 
  -7   4  21     2119.14     2047.47    180.69 o 
  -6   4  21     1812.26     2371.11    187.19 o 
  -5   4  21     1468.67     1272.25    153.96 o 
  -4   4  21     2094.96     2337.42    179.29 o 
  -3   4  21       51.71       27.22    204.07 o 
  -2   4  21      370.31      523.75    270.65 o 
  -1   4  21     2061.96     2208.35    191.96 o 
   0   4  21      892.80      952.14    158.89 o 
   1   4  21      943.30     1053.75    167.55 o 
   2   4  21       24.22      231.72    142.56 o 
   3   4  21      999.61     1091.62    197.56 o 
   4   4  21      431.17      451.78    256.90 o 
  -7   5  21      996.32      698.10    152.16 o 
  -6   5  21       79.55      -18.79    120.24 o 
  -5   5  21       42.53     -100.62    256.90 o 
  -4   5  21      132.82       19.73    208.41 o 
  -3   5  21       91.88      118.91    135.43 o 
  -2   5  21       54.38       30.07    144.66 o 
  -1   5  21     1374.91     1310.10    186.03 o 
   0   5  21      496.40      630.12    206.24 o 
   1   5  21       10.78      -42.30    129.53 o 
   2   5  21        6.90      212.31    148.10 o 
  -5   6  21      607.82      861.38    301.04 o 
  -4   6  21        7.76       -1.78    173.68 o 
  -3   6  21      223.67       11.39    143.67 o 
  -2   6  21        9.33     -185.38    134.41 o 
  -1   6  21     2108.69     2501.85    262.69 o 
   0   6  21      274.83      106.72    211.31 o 
  -9   0  22     2915.31     2823.70    380.64 o 
  -8   0  22      822.10      157.76    277.88 o 
  -7   0  22     4340.67     3716.70    367.62 o 
  -6   0  22      876.73      590.50    277.88 o 
  -5   0  22     5659.93     5075.72    390.77 o 
  -4   0  22      447.57      224.33    233.02 o 
  -3   0  22        8.95       70.92    233.02 o 
  -2   0  22        1.14      -83.94    237.36 o 
  -1   0  22     3834.95     3625.51    357.49 o 
   0   0  22      850.61      560.11    257.62 o 
   1   0  22     6082.68     6217.65    348.80 o 
   2   0  22       62.36      561.56    195.39 o 
   3   0  22     1817.62     2362.01    260.52 o 
   4   0  22       38.48      344.46    219.99 o 
  -9   1  22      978.53      876.58    224.81 o 
  -8   1  22        3.69     -130.15    177.85 o 
  -7   1  22      143.09     -237.24    178.67 o 
  -6   1  22      412.53      366.32    184.93 o 
  -5   1  22     1730.48     1573.56    216.95 o 
  -4   1  22      255.99      -42.42    166.58 o 
  -3   1  22     5072.74     4477.06    261.41 o 
  -2   1  22     1212.92     1407.72    204.90 o 
  -1   1  22      808.93      727.04    189.74 o 
   0   1  22       55.02     -115.78    241.70 o 
   1   1  22      193.71      543.79    161.22 o 
   2   1  22     1437.01     2147.70    183.83 o 
   3   1  22      580.98      894.28    277.88 o 
   4   1  22       56.70     -100.03    135.25 o 
  -9   2  22       25.20      -70.13    190.85 o 
  -8   2  22     1088.29      952.75    222.89 o 
  -7   2  22      258.19      -23.88    177.05 o 
  -6   2  22        0.21     -307.25    162.37 o 
  -5   2  22      128.03      161.37    174.31 o 
  -4   2  22      297.51      365.74    172.03 o 
  -3   2  22      260.34      127.06    120.89 o 
  -2   2  22     2842.34     2969.63    180.82 o 
  -1   2  22       59.87      -76.51    162.10 o 
   0   2  22      192.34       23.16    241.70 o 
   1   2  22      139.36      146.18    241.70 o 
   2   2  22       10.89       94.68    162.10 o 
   3   2  22      354.88      903.12    251.83 o 
  -8   3  22       29.43       94.13    195.76 o 
  -7   3  22      244.63      -10.04    184.93 o 
  -6   3  22      669.82      417.36    134.35 o 
  -5   3  22      631.10      521.43    233.77 o 
  -4   3  22     1227.28     1309.33    234.25 o 
  -3   3  22     2040.98     2436.00    206.73 o 
  -2   3  22     1247.28     1296.28    406.69 o 
  -1   3  22     1772.83     2002.42    188.40 o 
   0   3  22       40.07       69.65    344.46 o 
   1   3  22        3.57     -324.20    227.23 o 
   2   3  22      881.05     1010.22    290.91 o 
   3   3  22     2394.51     2735.47    322.03 o 
  -7   4  22      318.42      328.00    259.82 o 
  -6   4  22     1427.65     1268.43    163.66 o 
  -5   4  22      371.03      595.74    139.20 o 
  -4   4  22     3038.38     2940.53    236.64 o 
  -3   4  22      450.55      448.77    150.69 o 
  -2   4  22      743.83     1009.52    174.02 o 
  -1   4  22      703.30      565.74    155.83 o 
   0   4  22       10.85       75.50    144.39 o 
   1   4  22     1133.17     1226.78    185.24 o 
   2   4  22      831.38      769.97    274.99 o 
  -5   5  22       52.40      237.10    148.73 o 
  -4   5  22      646.71      448.42    271.37 o 
  -3   5  22       92.23      147.19    145.91 o 
  -2   5  22     3371.11     3166.55    234.86 o 
  -1   5  22       12.11     -116.36    167.16 o 
   0   5  22     2012.23     2130.58    484.13 o 
  -7   1  23      648.31      562.73    206.06 o 
  -6   1  23     4890.54     4137.23    273.25 o 
  -5   1  23       48.07      -13.46    176.53 o 
  -4   1  23      273.96       56.27    179.12 o 
  -3   1  23      751.43      624.69    195.46 o 
  -2   1  23       41.59     -111.62    178.96 o 
  -1   1  23      429.72      379.20    263.41 o 
   0   1  23     2976.93     2411.22    343.01 o 
   1   1  23       15.38      606.42    214.20 o 
   2   1  23     3934.98     4535.87    322.75 o 
  -7   2  23      258.12       -6.43    191.43 o 
  -6   2  23      751.78      547.15    203.75 o 
  -5   2  23      491.17      533.09    199.56 o 
  -4   2  23     2308.66     2757.47    186.57 o 
  -3   2  23        2.48     -148.31    118.96 o 
  -2   2  23     4467.52     4470.14    489.91 o 
  -1   2  23       11.85     -345.91    230.12 o 
   0   2  23      780.59      719.31    279.33 o 
   1   2  23      474.33      848.12    288.01 o 
  -6   3  23      847.50      829.36    154.54 o 
  -5   3  23      988.02     1002.96    156.27 o 
  -4   3  23      359.04      275.91    133.98 o 
  -3   3  23     1782.30     2184.73    240.98 o 
  -2   3  23      402.51      690.73    167.49 o 
  -1   3  23     1526.89     1955.77    200.84 o 
   0   3  23      413.24      706.29    290.91 o 
  -3   4  23       40.17     -109.84    227.23 o 
  -2   4  23      868.60     1180.13    284.40 o 
  -4   0  24        0.14     -264.86    259.07 o 
  -3   0  24       20.99      276.44    288.01 o 
  -2   0  24        0.20      159.20    282.23 o 
  -1   0  24     2254.69     1829.40    351.70 o 
  -4   1  24     1106.30      680.31    217.27 o 
  -3   1  24     3279.11     3187.61    476.17 o 
  -2   1  24      162.13      219.99    283.67 o 
                                                 
